# Supplementary material for: Is there evidence to use kinematic/kinetic measures clinically in low back pain patients? A systematic review
Source: Clin Biomech (Bristol). 2018 Jun;55:53–64. doi: 10.1016/j.clinbiomech.2018.04.006 (PMC6161016; doi:10.1016/j.clinbiomech.2018.04.006)
Supplement: Supplementary File 3 — Data extraction of included study. [file mmc3.xlsx]

## Sheet: A-B-C-D-E-F
Data Extraction			Akinpelu 1989	Al-Eisa 2006 (1)	Al-Eisa 2006 (2)	Aluko 2011	Barrett 1999	Boline 1992	Burnett 2004	Crosbie 2013 (1)	Crosbie 2013 (2)	Cyteval 1996	Dankaerts 2009	Dunk 2010	Esola 1996	Fenety 1992	Freddolini 2014	Freddolini 2014	0.06	0.47	7.81	2.72	0.265	5.265
Study Aims			The compares the range of lumbar spine flexion in some adult Nigerians with chronic LBP pain with that of normal controls, using the skin marking method	We conducted this study to examine if patients with LBP had identifiable movement patterns, such as movement asymmetry, that were different from those of asymptomatic individuals.Then we tested if movement asymmetry was related to pelvic asymmetry. Another objective was to compare between asymptomatic individuals and patients with LBP in the magnitude and direction of the coupled (accompanying) m…	to assess the effect of a common postural asymmetry, pelvic asymmetry, on trunk kinematics during sitting. if asymmetric trunk motion in sitting is associated with pelvic asymmetry,and different from movement asymmetry in standing. We also examined if the coupled motion differs between standing and sitting.	The aim of this study was to investigate trunk acceleration as a measure of performance in both healthy individuals and those withLBP. This study investigated the test-retest reliability of the Lumbar Motion Monitor (LMM) using a single task protocol	The purpose of this study was to discover if the movement of sideflexion of the lumbar spine, performed in flexion, in neutral, and in extension could be measured with acceptable intra-examiner reliability; and test for an association between pain and an alteration of the normal range of sideflexion due to the presence of LBP.	The purpose was to evaluate interexaminer reliability of an inclinometer procedure to measure lumbar rotations and to assess statistically any differences between the mean of chronic LBP patiens and subject without LBP.	The aim of this pilot study was to examine whether differences in trunk muscle activity and spinal kinematics existed in cyclists with and without NSCLBP.	The aim was to compare temporal and spatial coordination of rotations in the transverse and frontal planes of the lower thoracic and lumbar spinal regions during walking at preferred and fast speeds in 2 groups of participants with and without LBP	The purpose was to explore the amplitude and timing of motion in the thoracic, lumbar and hip articulations during two reaching activities; across the body and simulating the pulling up of a sock while in a seated position.	The aim was to use a motion analysis system to determine changes in the dorsal and lumbar angle during flexion/extension motion	To develop a Statistical Classification Model and test its ability to discriminate 2 subgroups of NS-CLBP (FP and AEP) and a subgroup of pain-free controls using trunk muscle activation and lumbosacral kinematics during postures and movements, which were reported as pain aggravating in these clinical subgroups.	The purpose was to examine any association between postural responses and pain development in a LBP population and compare it to an asymptomatic control population in order to understand the biomechanical factors associated with LBP during sitting. Specific goals included: (1) examining the postural responses and pain scores of LBP and asymptomatic individuals to 90 minutes of seated computer wor…	The aim was to quantify and describe the amount and pattern of lumbar spine and hip motion during forward bending and to study the differences in motion for subjects with and without LBP	The purpose of this study was to investigate the clinical reports that female field hockey players with LBP had reduced lumbosacral saggital isokinetic strength and ROM.	The purpose of this study was to evaluate the dynamic stability and kinematics of the lumbar spine during unstable sitting, and to model the response using a second-order equation and determine the differences in the model parameters between healthy subjects and subjects with LBP	The aim was to employ a second order linear model to derive the viscoelastic parameters of the trunk while a subject was performing a balancing task, and to examine the differences in these properties between healthy and LBP subjects.					0.289914	3.59917
Study Design				comparative analysis	prospective study	not specified	not specified		pilot study	observational cohort study	not specified		not specified	not specified	not specified	not specified	cross-sectional study
Sample Size			60 (Control=30; LBP=30)	113 participants (Control=59; LBP=54)	113 participants (Control=59; LBP=54)	20 (Control=10; LBP=10)	54 (Control=31; LBP=23)	50(Control=25; LBP=25)	18 (Control=9; LBP=9)	38 (Control=19; LBP=19)	40 (Control=20; LBP=20)	38 (Control=21; LBP=17)	69 (Control=34; LBP=33)	32 (Control=16; LBP=16)	41 (Control=21; LBP=20)	33 (Control=23; LBP=10)	54 (Control=31; LBP=23)	54 (Control=31; LBP=23)
Control group demographics (age, gender, mass, height..)			n=30:19 males, 11 females, age± SD =42.0±15.4 years, mass= 62.1±6.7kg; Height=167.6±88.9 cm	n =59: 25 males and 34 females, mean age± SD =31.1±6.9 years; mass= 68.8±14.5kg; Height=169.8±8.7; BMI=23.7±3.5kg/m^2; pelvic asymmetry=0.046±0.03	n =59: 25 males and 34 females, mean age± SD =31.1±6.9 years	n=10: 5 males and 5 females; mean age± SD =38.3±8.6 years; mass= 71.2±14.4kg; Height=171.9±11.2	n=31:14 males (mean age 26, range 20±33 years); 17 females (mean age 26, range 20±34).	Control:n=25:17 female,8male,age 33± 4.1 years	n=9:4males, 5 females; mean age 37.6±7.9 years, mass 67.2±7.0 kg, height 1.70±0.07 m, BMI 23.4±2.0	n =20: 7 males and 13 females, mean age± SD =28.6±5.4 years; mass= 67.0±11kg; Height=170.0±9.0; BMI=23.0±2.4kg/m^2	n =20: 7 males and 13 females, mean age± SD =28.6±5.4 years; mass= 67.0±11kg; Height=170.0±9.0; BMI=23.0±2.4kg/m^3	n =21: 11 males and 10 females, age range 20-30 years (inclusion criteria)	n =33: 18 males and 16 females, mean age± SD =32.0±12.2 years; mass= 68.4±11.6kg; Height=171.0±1.0; BMI=23.3±2.9kg/m^4	Female (n = 8) mean age± SD =25.9±4.6 years; mass= 64.4±13.3kg; Height=167.0±6.0; BMI=23.0±4.7kg/m^5,ODI1.1±2.0 Male (n = 8) mean age± SD =24.0±3.8 years; mass= 74.0±11.5kg; Height=180.0±10; BMI=23.3±3.3kg/m^5,ODI0.3±0.8 Pain for more than 2 months but less than 2 years	n =21:13 males and 8 females, mean age± SD =27.5±4.6 years; mass= 158.6±26.6lb; Height=68.0±3.0in; ODI 23.6±18.1;VAS 34.2±23.8; months range since hystory of LBP 1-64 (Acute & Chronic)	n=23 (female; Group2: hockey players 12, Group3: no players 11) Group 2: mean age± SD =20.83±0.66 years; mass= 58.9±1.73kg; Height=161.7±1.3; BMI=2.21±0.06kg/cm^2; Group 3: mean age± SD =21.73±0.88 years; mass= 59.17±2.3kg; Height=165.9±1.96; BMI=2.21±0.06kg/cm^2. Participants exeperienced at least 2 LBP incidents having a minimum 3-day duration within the last two playing seasons	n =31:16 males and 15 females, mean age± SD =31.73±8.0 years; mass= 63.89±13.33kg; Height=167.6±9.8 m,BMI=22.53±2.67kg/m^2 Subacute (6-12 weeks)	n =31:16 males and 15 females, mean age± SD =31.73±8.0 years; mass= 63.89±13.33kg; Height=167.6±9.8 m,BMI=22.53±2.67kg/m^2; sub-acute (>6 weeks) LBP
LBP group demographics (age, gender, mass, height..measurement of pain, disability or other reported measures)			n=30:20males, 10 females, age± SD =43.4±12years, mass= 59.2±8.6kg; Height=167.1±8.5 cm Chronic	n =54: 27 males and 27 females, mean age± SD =33.4±7.2 years; mass= 77.1±14.2kg; Height=170.7±9.0; BMI=26.3±3.6kg/m^2; pelvic asymmetry=0.066±0.04. Unilateral LBP within 6 months from obtaining medical advice (not clear if chronic or acute)	n =54: 27 males and 27 females, mean age± SD =33.4±7.2 years;Unilateral LBP within 6 months from obtaining medical advice (not clear if chronic or acute)	n=10: 4 males and 6 females; mean age± SD =31.7±7.5 years; mass= 74.5±21.3kg; Height=171.3±12; a mean onset of 5.7± 1.0 weeks, mean pain level of 2.9± 2.3 on a visual analogue scale, and a Roland-Morris Disability Questionnaire mean disability score of 7.4 ± 6.1. Acute	n=23: 13 males (mean age 26, range 20±33 years) and 10 females (mean age 24, range 19±32 years). Currently suffering from LBP but not specified how long for	LBP:n=25:11 female,14male,age 28± 4.0 years Chronic	n=9: 4males, 5 females; mean age 42.3±9.7years, mass 67.0±7.0 kg, height 1.70±0.07 m, BMI 22.9±1.7. Baseline pain in Visual analogue Scale range 0-5 out of 10; cycling pain in visual analogue scale range 4-7 out of 10; Non specific Chronic LBP	n =19: 7 males and 12 females, mean age± SD =34.0±13.3 years; mass= 71.5±15kg; Height=170.0±11.5; BMI=24.5±3.6kg/m^2,time from episode:72(8-150)months,VAS(0-10)2.8±2.2,Roland-Morris(0-24)4.2(0-19) Recurrent LBP, time since initial episode 72(8-150)months	n =20: 8 males and 12 females, mean age± SD =34.0±13.3 years; mass= 71.5±15kg; Height=170.0±11.5; BMI=24.5±3.6kg/m^2,time from episode:33(7-120)months,number of LBP episodes: 7.7(3-25)VAS(0-10)1.8(0-2.4),Roland-Morris(0-24)3.4(2.9) Recurrent LBP time since initial LBP onset 33(7-120)	n =17: 8 males and 9 females, age range 21-29 years. Chronic non-specific	n =34: 20 flexion pattern(FP); 13 active extension pattern (AEP). FP: 16 males and4 females, mean age± SD =35.7±11.2 years; mass= 80.1±10.6kg; Height=180.0±11.5; BMI=24.6±2.5kg/m^2,VAS(24h/10)4.2±19,Revised Owestry(%)36.6±11.0,Tampa Scale of Kinesiophobia(TSK): 40.2±8.2. AEP:5 males and8 females, mean age± SD =39.9±11.3 years; mass=72.8±15.7kg; Height=170.0±10.0cm; BMI=24.2±2.8kg/m^2,VAS(24h/10)5…	Female (n = 8) mean age± SD =27±5.3 years; mass=70.7±13.3kg; Height=170.0±6.0; BMI=24.6±5.3kg/m^5,ODI17.5±9.2 Male (n = 8) mean age± SD =22.8±3.2 years; mass= 81.3±17.3kg; Height=178.0±5; BMI=24.8±3.4kg/m^5,ODI14.2±5.2 mix of chronic and acute (LBP more than two months and less than two years)	n =20:14 males and 6 females, mean age± SD =29.7±7.1 years; mass= 165.7±37.4lb; Height=69.3±4.1in; ODI 23.6±18.1;VAS34.2±23.8 mix	Group 1: 10, mean age± SD =21.5±0.58 years; mass= 63.84±1.99kg; Height=166.5±1.39; BMI=2.23±0.09kg/cm^2 not clear if acute or chronic	n =23:11 males and 12 females, mean age± SD =36.83±11.56 years; mass= 68.96±11.64kg; Height=168.9±8.4 m,BMI=24.09±3.09kg/m^2,VAS(0-10)3.8±1.02, ODI(0-100)19.83±8.94. Subacute LBP (6-12 weeks)	n =23:11 males and 12 females, mean age± SD =36.83±11.56 years; mass= 68.96±11.64kg; Height=168.9±8.4 m,BMI=24.09±3.09kg/m^2,VAS(0-10)3.8±1.02, ODI(0-100)19.83±8.94 Subacute LBP (6-12 weeks)
Tasks conducted/movement analysed			bend forward as far as possible with knee extended	two trunk motions: lateral flexion and axial rotation	two trunk motions: lateral flexion and axial rotation in both standing and unsupported sitting postures	flexion/extension movements in neutral (without rotation) in a sagittal plane as many times as they could within 8 s.	flexion (F), left side flexion in flexion (LSFINF), right side flexion in flexion (RSFINF),right side flexion (RSF), left side flexion (LSF), extension (E), left side flexion in extension (LSFINE), right side flexion in extension (RSFINE)	left and right lumbar rotation while the subject was flexed forward at 90 deg with the knee fully extended and facing a coin on the floor.	bicycle ride	Maximum sagittal plane forward flexion and extension and maximum bilateral side flexion, constrained to the frontal plane, both in standing. Maximum horizontal plane axial rotation to each side in turn with the subject sitting on a wooden stool with arms folded. Walking at preferred and at fast speed	reaching across the body to a target positioned on the contralateral side, 40 cm lateral and 30 cm forward of the knee and simulating pulling up a sock, both while seated on a stool	with arms crossed over the chest, flexion of the trunk, return to vertical and extension of the trunk	standing, forward bending and return, backward bending, usual, and slumped sitting.	max flexion task (bend and touch feet), 90-minute sitting period: participants performed 15-minute intervals of controlled simulated office work consisting of a mousing task, a typing task and task involving a combination of the two.	forward bending with knees extended starting from a relaxed standing position	standing, flexion and extension task to their limit	subject sit ona custom-made swinging chair and asked to regain balance after the chair was tilted backward by 10 and 20deg in random order.	subject sit ona custom-made swinging chair and asked to regain balance after the chair was tilted backward by 10 and 20deg in random order.
Equipment/measuring system used for Kinematic/kinetic measurement			skin marker and flexible steel tape to measure distance between points 10 cm above and 5 cm below the reference line connecting the dimples of venus	To assess pelvic asymmetry, a measuring frame was used to obtain the width and height of the anterior and posterior superior iliac spines. Kinematics measurement obtained with Qualysis Motion Capture System with 5 ProReflex units and 13 reflective markers	To assess pelvic asymmetry, a measuring frame was used to obtain the width and height of the anterior and posterior superior iliac spines. Kinematics measurement obtained with Qualysis Motion Capture System with 5 ProReflex units and 13 reflective markers	Lumbar Motion Monitor: it consists of a light weight exoskeleton within which are a set of potentiometers.	electromagnetic tracking device (3-Space Fastrak)	Inclinometer at T1-L1 interspinous space	electromagnetic tracking device (3-Space Fastrak), sensors on T6, T12, L3, S2	electromagnetic tracking device (MotionStar Wireless, Ascension Technology Corporation), sensors on T6, L1, S2, thighs	electromagnetic tracking device (MotionStar Wireless, Ascension Technology Corporation), sensors on T1, T6, L1, S2, thighs	motion analysis system (ELITE,BTS) with markers on C7,T6,T12,L3,L5	electromagnetic tracking device (3-Space Fastrak), sensors on T12, L3, S2	tri-axial accelerometer on L1, S2.	optoelectronic Watsmart system with light-emitting diodes as pairs positioned:pair 1:T12, L1, pair2:above and below S2, pair3:posterior midline of the thigh, pair4:posterio midline of the calf	Balsa wood motion marker positioned on L1 and S2 and photographs taken in the sagittal plane of the upright spine, full flexion and full extension	electromagnetic tracking device (3-Space Fastrak), sensors on sacrum, L1, chair(to define rotation of lower limbs that were strapped on the chair).	electromagnetic tracking device (3-Space Fastrak), sensors on sacrum, L1, chair(to define rotation of lower limbs that were strapped on the chair). Force platform
Spine modelling				sacral, lumbar, lower, and upper thoracic (T1,T6, L1. L5, sacrum) but report only movement in the lumbar and lower thoracic segments	sacral, lumbar, lower, and upper thoracic (T1,T6, L1. L5, sacrum) but report only movement in the lumbar and lower thoracic segments	N/A (lumbar segment monitored)	thoracholumbar segment (L1 and sacrum)		Pelvis—S2 relative tothe magnetic source; Lower lumbar—L3 relative to S2; Upper lumbar—T12 relative toL3; Lower thoracic—T6 relative to T12.	Pelvis—S2 relative to the magnetic source; Lumbar—L1 relative to S2; Lower thoracic—T6 relative to L1.	Lumbar—L1 relative to S2; Lower thoracic—T6 relative to L1; Upper thoracic—T1 relative to T6; Hip:pelvis relative to the thigh	lower thoracic and lumbar segment analsysed (?)	Lumbar, Lower Lumbar, Pelvis	lumbar segment	lumbar segment and hip	lumbar segment	lumbar, pelvis and hip segments (lumbar and hip analysed)	lumbar, pelvis and hip segments (lumbar and hip analysed)
Kinematic and kinetic variable evaluated			Distance from the upper to the lower skin marks at trunk bent. The difference in centimetres between this measurement and the original 15 cm measured while subject was standing.	Motion in the frontal and transverse planes over time; maximum range to the left, maximum range to the right , and total ROM from maximum left to maximum right,trunk and lumbar movement asymmetry, pelvic asymmetry	Motion in the frontal and transverse planes over time; maximum range to the left, maximum range to the right , and total ROM from maximum left to maximum right,trunk and lumbar movement asymmetry, pelvic asymmetry	3D acceleration	Range of flexion/extension angles, right/left side flexion angles	right and left and total axial lumbar rotation		angular displacements in the transverse and frontal planes for the lower thoracic, lumbar region, and pelvis, and, in the sagittal plane for hip joints. ROM and values extrapolated at left/right heel strike and mid-stance. Coordination, Coherence, phase lag, harmonicity	3D joint angles and angular velocities time varying and peak displacement (ROM) but sagittal plane only for sock reaching task. Data analysed during forward phase only of each task and sagittal angle only for the hip.	sagittal plane angle relative to the vertical of kyphosis: angle between the segment joining T6 and T12 and T12 and L3, and sagittal plane angle relative to the vertical of lordosis:angle between the segment joining L3 and L5 and L5and (MISSING INFO)	Sagittal plane ROM angle normalised to quartiles of movement(0%–25%, 25%–50% etc): Sacral tilt inclination of the sensor at S2 relative to the vertical. Lower Lumbar Angle: angle between the lines rapresenting the inclination of the sensor at L3 and the sensor at S2. Lumbar Angle: angle between the lines rapresenting the inclination of the sensor at T12 and the sensor at S2	lumbar spine flexion/extension ROM. From time-varying lumbar angle the following were calculated: The amplitude probability distribution function (APDF) was used to examine the range and time distribution of lumbar spine postures adopted during the 90-minute sitting period;Shift and fidget patterns were determined: Shift:step-like change in the lumbar angle vs time; Fidgest:small rapid changes in…	lumbar and hip flexion ROM, lumbar/hip ratio and velocities during the overall movement and at each 30deg subphase of forward bending up to 90deg and also at 25%,50%,75% and 100% of the total bending time. Angles calculated from the vectors defined by each pair in the sagittal plane.	total ROM and values at upright position, at total flexion and extension from lines from the two motion sensors	lumbar and hip angle in the sagittal planes as other planes angles were negligible. Hip and lumbar spine angularROMs, spine/hip ratio at the fi rst and the second peaks of the chair angle. Magnitude of the thoracic kyphosis and lumbar lordosis angles in upright posture. Angular displacement of the chair as measure of how participants controlled balance evaluated in term of natural frequency and d…	moment of the hip and trunk(lumbar segment); trunk angular displacement between sensor on the chair and L1, angular velocity and acceleration in the sagittal plane only. Maximal peak to peak values for trunk angular displacement and moment.
Statistical analysis technique			t-test	MANOVAand x^ 2 tests to examine differences between the control and LBP groups (p=0.05). Pearson Product Moment Correlation Coefficient (r) to examine the association between pelvic asymmetry and movement asymmetry. Fisher’s exact test and binary logistic regression to determine the effect of side of pain (right vs. left) and type of pelvic asymmetry (lateral pelvic tilt vs. iliac rotation asymme…	The Pearson product moment correlation coefficient to examine the relationship between pelvic asymmetry and asymmetry in movements in sitting position. Linear-regression analysis was conducted to evaluate whether pelvic asymmetry or pain predict movement asymmetry. MANOVA to test whether there were significant differences between subjects with LBP and controls. Paired sample t tests were used to …	Two-way mixed model of intra-class correlation coefficient to investigate the proportion of the total variance that is due to the variance between subjects alone; Bland-Altman method to estimate the actual size of difference between repeated observations in the same subjects.	Pearson's r and the Intraclass Correlation Coeficcient for intra-examiner reliability. MANOVA procedure was used to investigate differences between the NOLBP and LBP groups of each position (RSFINF, LSFINF, RSF, LSF, RSFINE and LSFINE). for lumbar angle. Comparison divided into gender.	Interexaminer reliability reported with various stats but not relevant for the aim of the review. For comparisons between groups ANOVA with symptomaticity, gender, examiner influence.	Independent sample t-tests were performed to determine whether differences existed between the non-pain and pain groups at the start and finish of the ride	ANOVA to compare variables in each segment at each condition	RM-ANOVA was used to compare amplitude and velocity of motion and timing values in each region for each condition. Correlation between kinematic variables and measures of pain, functional impairment and history in the LBP group	linear regression and t-test	Linear Discriminant analysis(LDA)to determine variables that have predictors function to discriminate subgroups. Validity of the Classification model tested with cross-validation procedure and hold-out procedure. ANOVA for differences between subgroups.	ANOVA and t-test	t-test to assess group differences; ANOVA to compare L/H ratios at different intervals	ANOVA to test for between group differences in anthropometric (age, height, mass, sitting height, BMI),ROM (reference, flexion, extension, total), and strength variables (flexion and extension; peak and average torques in concentric and eccentric modes)	Multivariate analysis of variance to detect the possible significant differences between LBP- and control groups in the lumbar kinematics data (hip and spine ROM angles, spine/hip ratios, balancing error, time to regain balance, spine curvatures), and the model(system+chair) parameters (the natural frequency and damping ratio).	t-test,Statistical analysis was also performed to evaluate the effects of initial tilting angle and gender on the results.
Findings			The mean lumbar flexion for the LBP patients was significantly smaller from the normal subjects.	Pelvic asymmetry ratio significantly higher in LBP. Range differed in the thoracic motion(reduced lateral flexion and axial rotation) but not in lumbar motion; LBP had higher lumbar motion asymmetry.The groups differed significantly in the pattern of coupled rotation during axial rotation. Asymmetry in lumbar movement is highly associated with pelvic asymmetry in controls. In the LBP group, pelvi…	Pelvic asymmetry was correlated with asymmetry in lumbar motion in both NSLBP and control groups in sitting. MANOVA revealed significant differences between the LBP and control groups in lateral flexion and axial rotation in sitting. LBP group had significantly higher asymmetry in both lumbar lateral flexion and lumbar axial rotation but no significant differences between the groups in the lumbar…	The LBP group demonstrated slower acceleration compared with healthy participants within all planes of movement during both repetitions of the task. Sagittal average acceleration and peak acceleration have a high degree of reliability compared to other planes of movement.	Good reliability obtained. LBP subjects showed smaller ranges of movement than those without LBP, some of which where significantly different. In females significance was achieved for Sideflexion in LSF, RSF,LSFINE and RSFINE, whereas in men the positions of LSFINF, LSF and LSFINE.	There was a significantly greater left rotation and total rotation in controls than LBP group. They found large measurement errors and concluded the procedure described should not be used as clinical outcome measure.	There were no statistically significant differences found between groups for spinal kinematics in the sagittal plane and axial rotation. There was a trend towards increased spinal flexion in the lower thoracic region at the start and finish of the ride and increased range of axial rotation in the lower lumbar spine for LBP group at the start of the ride and increased flexion in LBP.	Significant differences in the ROM were found within groups at different speed, the only between-group difference was smaller pelvic sideflexion at preferred speed in persons with LBP. Kinematics changes more evident in mid-stance and in the lower thoracic region than in the lumbar. Significant difference were found between groups in phase lag values but not for coherence. LBP had less lower thor…	LBP subjects demonstrated significantly less flexion in the lower thoracic region and more hip flexion than the controls in both reaching tasks. Control subjects exhibited significantly greater upper thoracic extension than LBP subjects during the cross-reach.No significant differences in the lumbar segment for both tasks and in sideflexion or axial rotation. Significantly higher values for upper…	no significant differences between groups. Dorsal flexion angle :in asymptomatic group there was a significant difference btween the average angle at 0 deg and 90 deg flexion. No differences in LBP during motion, dorsal rigidity. average value 25 deg. Lumbar flexion angle: significantly different between women (27deg)and men (21deg) but no between groups. average value between 30 and 35 deg.	7 predictors included in the classification model: Forward bending Lower Llumbar angle,Forward bending sacral angle, Return Forward bending sacral angle,Usual sitting Lumbar angle,Usual sitting sacral angle,Forward bending Superficial fibers of lumbar multifidus(LM) fully bend, Flexion Relaxation Ration LM in sitting. Accuracy achieved 96.4%. Accuracy dropped by 10% if only kinematics or EMG vari…	Lumbar spine RoM was significantly smaller in the LBP than control groups. No significant difference found pre- and post-task but on average participants lost 2.4◦ (SD 4.1) of RoM after 90 minutes of sitting. Asymptomatic individuals generally adopted a more “static” sitting strategy where they used a smaller range of their lumbar spine RoM over the 90-minute sitting period. LBP people shifted mo…	NO significant differences in averages of lumbar spine and hip motion during total bending; significant difference found in L/H ratio from 30deg to 60deg bending. ANOVA shows ratios during each 30deg interval were different from one another. L/H ratio expressed as % of time intervals was no different between groups; no differences found between genders; and no differences in lumbar and hip veloci…	The lumbosacral ROM data showed no significant differences in the upright angle or total flexion between gropus. LBP Group however, had significantly less extension and smaller total range of motion than the other two groups. Pain-free athletes did not have greater ROM than non athletes.	no gender differences. The hip ROM was found to be higher than spine ROM and the spine/hip ratio was smaller than 1 for all subjects, indicating the greater role of the hip joint. Hip ROM significantly increased while spine ROM significantly decreased in subjects with LBP for both tilt angles. Means of the first and second peak spine/hip ratios were signifi cantly decreased in the LBP group for b…	There was no significant difference in the mean of the ROM and moment of the trunk between the healthy and LBP groups. The mean range increased significantly when the tilt angle of the chair was increased from 10 to 20 deg. LBP group displayed higher peak to peak trunk moment and sagittal ROM but the differences were not significant. Differences were on average of 0.26 deg and 5.26 Nm.

## Sheet: G-H-J-K-L
Data Extraction			Gioftos 1996	Gombatto 2015	Henchoz 2013	Jandre Reis 2015	Jayaraman 1994	Kim 2013	Kim 2014	Kim 2015	Lamoth 2006 (1)	Lamoth 2006 (2)	Lamoth 2002	Lariviere 2000	Lariviere 2002	Lariviere 2011	Lee 2011 (1)	Lee 2011 (2)
Study Aims			The aim is to demonstrate that Artificial neural network can discriminate chronic LBP patients from both healthy, subjects and subjects invited to act as malingerers. based on the changes of the sit-to-stand(and stand-to-sit) manoeuvres.	The purposes of the study were to: determine differences in magnitude and symmetry of the upper and lower lumbar spine kinematics between people with LBP and people without LBP during walking, and determine differences in lumbar spine kinematics during walking among movement-based LBP subgroups.	the aim was to determine whether expectations could modulate neuromuscular responses to experimental LBP differently in patients with chronic LBP compared with controls during trunk flexionextension movements	This study sought to verify the association of hamstring tightness and the ROM of anterior pelvic tilt (PT), lumbar and trunk flexion(TF) during forward bending in chronic LBP and asymptomatic participants.	The purpose was to quantify differences in motion, force and biomechanical behaviour during lateral bending between subjects free from LBP and those with LBP.	The purpose was to compare the lumbopelvic rhythm and flexion-relaxation (FR) response in healthy adults and 2 homogeneous LBP subgroups	The purpose was to compare lumbopelvic motion during seated hip flexion between subjects with and without LBP accompanying limited hip flexion	The aim was to compare lumbar flexion angle and lumbar spine repositioning error, during a lumbar flexion-extension task in young computer workers in Korea between LBP subgroups with differing back pain symptoms	The invariant and variant properties of trunk–pelvis coordination and lumbar erector spinae activity patterns following perturbations in walking velocity were studied and compared between control and LBP groups.	The aim was to examine in detail the consequences of LBP on trunk–pelvis coordination and ES muscle activity when walking at a self-selected velocity and at a wide range of prescribed velocities both lower and higher than the self-selected velocity.	The objectives were to gain insight into the consequences of LBP for gait and to identify clinically useful measures for characterizing the quality of walking in LBP patients. Specifically, an experiment was conducted to examine the effect of walking velocity on transverse pelvis and thorax rotations during gait in patients with chronic nonspecific LBP.	The purpose was to evaluate the effect of lifting an external load on the coordination of the trunk sections (pelvis, lumbar and thoracic portions)for subjects with and without CLBP during flexion/extension and lateral bending tasks.(To evaluate if patients move their trunk sections differently than normal subjects and to determine if these differences increase when lifting a load)	The purpose was to compare different biomechanical variables estimated during freestyle lifting and lowering manual materials handling (MMH) tasks between CLBP and control individuals.	The purpose was to examine whether a dynamic back muscle endurance exercise performed in an Roman Chair, while flexing the hips at 40 deg, induces more fatigue in back muscles than in hip extensors in healthy subjects as well as in patients with chronicLBP. A secondary aim was to further investigate the nonlinear behavior of lower back muscle activation patterns (increase followed by a decrease) …	The purpose was to demonstrate application of a portable inertial sensing based system to 3D spinal motion analysis to investigate the differences of the spinal motions between an LBP group and a healthy control group.	The purpose was to investigate the differences of the dynamic spinal motions during stair-climbing between a LBP group and a healthy control group, in order to provide insight into the LBP effect on the spinal motions.
Study Design					cross-sectional, case-control study	cross-sectional study		comparative cross-sectional study		comparative cross-sectional study				comparative study	comparative study
Sample Size			36 (Control=14; malingerers=12; LBP=10) malingerers-> one episode of LBP at least 1 year before the experiment	36 (Control=18; LBP=18)	44 (Control=22; LBP=22)	67(Control=32; LBP=35)	22(Control=12; LBP=10)	47(Control=16; LBP with lumbar flexion with rotation syndrome (LFRS)=17, LBP with lumbar extension with rotation sysndrome (LERS)=14)	31(Control=16; LBP=15)	39(Control=13; LBP with flexion pain=13, LBP with extension pain=13)	24(Control=12; LBP=12)	33(Control=14; LBP=19)	58(Control=19; LBP=39)	33(Control=18; LBP=15)	36(Control=18; LBP=15)	34(Control=16; LBP=18)	20(Control=10; LBP=10)	20(Control=10; LBP=10)
Control group demographics (age, gender, mass, height..)			Control: n=14:9 males,5 females, mean age± SD =34.8±5.5 years; mass= 71±10.8kg; Height=174±5; Malingerers: n=12:9 males,3 females, mean age± SD =24.9±1.8 years; mass= 72±12kg; Height=175±6;	Control: n=18:8 males,10 females, mean age± SD =27.6±12.4 years; mass= 72.0±14.5kg; Height=167.8±12.5; BMI=25.5±3.6kg/m^2	n =22:12 males and 10 females, mean age± SD =31.3±12.4 years; mass= 69.8±14.4kg; Height=167.6±17.5; BMI=23.8±3.5kg/m^5,ODI1.4±2.8;FABQWork1.5±4.8;FABQPhysicalActivity1.1±3.4,PCS8.4±10.4;STAIstate25.9±5.8;STAItrait28.5±5.9	Control: n=32:23 males,9 females, Male: mean age± SD =26.8±6.0 years; female: mean age± SD =31.0±9.2 years	Control: n=12 mean age± SD =31.45±9.21 years; mass= 75.53±9.66kg; Height=179.92±6.08cm; BMI=23.31±2.58kg/m^2	n=16: mean age 23.81±2.9years, mass 61.3±9.2kg, height 1.69±0.08 m	n=16:10males, 6females; mean age 23.1±1.1 years, mass 60.5±7.4 kg, height 1.68±0.07 m, BMI 21.3±1.4,passive hip angle 122.1±5.6	n=13:8males, 5females; mean age 23.81±2.9years, mass 66.25±10.26kg, height 1.71±0.08 m,ODI3.04±1.48	Control: n=12 mean age± SD =30±8.1 years; mass= 73.3±16.6kg; Height=180±10.2cm	Control:n=14 mean age 31 years (range 20–46 years), mean mass 72.5 kg (range 52–105 kg), mean height 1.80 m (range 1.58– 1.98 m).	Control:n=19 (9 women, 10 men); mean age 41 years, range 22– 65 years	Control:n=18, age: 39 ± 3 yr; height: 1.75 ±0.06 m; mass74 ±10 kg; BMI:24.2±2.6 kg/m^2	Control:n=18, age: 39 ± 3 yr; height: 1.75 ±0.06 m; mass74 ±10 kg; BMI:24.2±2.6 kg/m^2	Control:n=18, age: 43 ± 8 yr; height: 1.68 ±0.01 m; mass70 ±14 kg; BMI:25±3 kg/m^2;Physical activity level 8.6±1.5; chronic	Control:n=10,7males, 3 females; age 35.9 ±16.6 years; height 175.2 ± 8.6 cm; mass 75.7 ± 12.3 kg	Control:n=10,7males, 3 females; age 35.9 ±16.6 years; height 175.2 ± 8.6 cm; mass 75.7 ± 12.3 kg
LBP group demographics (age, gender, mass, height..measurement of pain, disability or other reported measures)			n=10:5 males,5 females, mean age± SD =41.4±9.7 years; mass= 72.9±12kg; Height=171±9;chronic LBP, ODI between 20-40%	LBP: n=18:7 males,11 females, mean age± SD =28.1±13.1 years; mass= 71.2±15.3kg; Height=169.9±11.5; BMI=24.4±2.9kg/m^2;self-report measure of LBP(0-10)2.1±1.9;duration of LBP 4.8±7.9years; number of episode in the last year 3.9±4.1;ODI 18.0±12.7; 'walking score':'0'=14,'1'=4; FABQ-physical activity(0-24) 13.4±4.5; FABQ-work(0-42)11.5±8.3. They further classified into movement-based subgroups based…	n =22:11 males and 11 females, mean age± SD =32.3±15 years; mass= 72.8±16.3kg; Height=163.6±22; BMI=25.1±4.0kg/m^5,ODI16.5±7.9;FABQWork11.0±10.1;FABQPhysicalActivity9.3±5.6,PCS16.3±10;STAIstate31.3±57.1;STAItrait37.9±8.0. Patients with chronic LBP	LBP: n=35:18 males,17 females, Male: mean age± SD =25.7±5.7 years; female: mean age± SD =26.2±7.6 years Chronic	LBP: n=10 mean age± SD =34.73±6.75 years; mass= 77.58±11.11kg; Height=176.4±3.29cm; BMI=24.9±3.24kg/m^2, length of back pain complaints 21 months. Chronic LBP	LFRS(LUMBAR FLEXION WITH ROTATION SYNDROME) LBP:n=17: mean age 23.5±2.4years, mass 67.2±11.9kg, height 1.73±0.09 m; LERS (LUMBAR EXTENSION WITH ROTATION SYNDROME) LBP:n=14: mean age 23.8±3.9years, mass 65.0±11.2kg, height 1.69±0.07 m Duration not specified	n=15:11males, 4females; mean age 23.6±1.5 years, mass 65.3±8.0 kg, height 1.72±0.05 m, BMI 22.0±1.8,duration of LBP 3.5±1.1years, VAS(Visual analg scale)4.1±1.2, mODI15.1±6.7. LBP with limited hip flexion,passive hip angle 101.6±4.8 Chronic	Pain related to flexion=13:8males, 5females; mean age 23.47±2.35years, mass 67.15±11.09kg, height 1.73±0.09 m,ODI12.53±5.88;Pain related to extension=13:8males, 5females; mean age 23.79±3.91years, mass 66.88±11.03kg, height 1.72±0.08 m,ODI14.18±4.27 duration not specified	LBP: n=12 mean age± SD =36.8±10.9 years; mass= 72.4±14.5kg; Height=174±11cm Chronic	LBP:n=19: mean age 38 years (range 21–52 years), mean mass 74.4 kg (range 49–97 kg),mean height 1.73 m (range 1.54– 1.88 m). Duration of the back pain was 1.2 years (range 3.5 months to 3 years). Tampa Scale for Kinephobia (<37 normal limits) 39±6.8; Roland disability questionnaire (0=no disabilities; 24=severe diabilities) 10±6; VAS(0=no pain; 10=most severe pain) 5.6±3. Non-specific LBP chronic	LBP:n=39 (27 women, 12 men); mean age 38 years, range 22–57 years. Chronic LBP.	LBP:n=15,age: 40± 4 yr; height: 1.72 ±0.06 m; weight: 69±8 kg; BMI: 23.2± 2.3 kg/m^2, functional capacity questionnaire (0-30)12.7±2.6 chronic LBP	LBP:n=15,age: 40± 4 yr; height: 1.72 ±0.06 m; weight: 69±8 kg; BMI: 23.2± 2.3 kg/m^2, VAS 2.6± 2.5 and 2.7 ±2.9 for symmetric and asymmetric tasks; chronic LBP	LBP:n=18,age: 40± 9 yr; height: 1.67 ±0.17 m; weight: 69±17 kg; BMI: 26± 5 kg/m^2, Physical activity level 8.8±1.3; VAS pain 8.8±1.3 cm; Rolland-Morris Disability 38±22. chronic LBP	LBP:n=10,6males,4 females; age 43.2±12.5 years; height 175.9 ± 7.1 cm; mass 73.8 ± 11.4 kg, non specific chronic LBP	LBP:n=10,6males,4 females; age 43.2±12.5 years; height 175.9 ± 7.1 cm; mass 73.8 ± 11.4 kg, ODI 45.4±19.6, non specific chronic LBP
Tasks conducted/movement analysed			sit-to-stand, stand-to-sit with arm crossed around the chest	walking to the beats of a metronome at 96 bpm, to reach a target pace of 1.2 m/s.	flexion–extension task comprising of 4 movement phases: (1) standing still, (2) trunk flexion to reach a fully-flexed state, (3) full flexion, and (4) trunk extension to return to the initial upright position. 3 conditions tested:(1) innocuous stimulation, (2) noxious stimulation with low pain expected, and (3) noxious thermal stimulation with high pain expected. The stimulation was always innoco…	Stand in a relaxed posture and bend forward to the maximal active range	Standing posture for 15s, lateral bending range of motion (move as far as possible to each side), lateral bending at normal speed continously, lateral bending at maximum speed continously	stand comfortably for 5 s (relaxed standing period), bend forward with their arms dangling freely for 3s (bending period), hold the fully flexed position for 3s (hanging period),return to upright position for 3 seconds(returning period), hold standing position for 5s	Seated hip flexion with dominant leg with arm crossed, hip flexion regulated by bar to a maximum of 110deg of hip flexion	lumbar flexion-extension task: standing, flexion-extension to fully flexion(5s), and re-standing section	Walking on a treadmill at six velocities in a fixed order: 6.2, 1.4, 3.8, 5.4, 2.2, and 4.6 km/h, participants were not aware if the velocity would increase or decrease	Walking on a treadmill at self-selected (comfortable) walking velocity, then the velocity was increased sequentially with increments of 0.8 km/h from 1.4 km/h to a maximally attainable walking velocity of up to 7.0 km/h.	Walking on a treadmill. Treadmill velocity was increased sequentially in increments of 0.8 km/h from 1.4 km/h to a maximum of 5.4 km/h.	full flexion of the trunk in the sagittal and frontal plane to the left and to the right and return to upright position with and without 12kg free weight	A 12-kg dynamometric box was lifted from the floor to the height of the trochanter major (1) in front (symmetric task)or (2) to a shelf located at 90 on the right side of the subject (asymmetric task) and lowered back to the floor	dynamic back endurance exercise performed until exhaustion in a roman chair with hip flxed at 40 deg with respect to the horizontal paced by a metronome	Flexion/extension trunk repeatedly as fast as possible. FFE test was divided into three to include asymmetric planes of motion: FFEs (i) while maintaining the original sagittal plane (NoTwist), (ii) while maintaining maximum clockwise twist (CW), and (iii) while maintaining maximum counter clockwise twist (CCW). Ten cycles	Stair climbing (SC) test was divided into a single step SC (SSC), where the subjects climbed one step at a time, and a double step SC (DSC), where the subjects covered two steps in a single stride instead, all at some self-selected climbing rate. 10 cycles. 13 steps staircase
Equipment/measuring system used for Kinematic/kinetic measurement			electrogoniometers for sagital lumbar, right knee and hip; 2 forceplates	9-camera Vicon motion analysis system and 3 force platforms	Optotrak Certus motion analysis system with light emitting diods on the right side and back of the participant on: external malleolus, Gerdy tubercule, lateral condyle of the femur, greater trochanter, ASIS, PSIS, L1, and T11.	BASELINE Gravity Inclinometer (Fabrication Enterprises Inc.) positioned in the L5–S1 landmark to measure the anterior PT movement and at T12–L1 to measure the total forward bending(trunk flexion).	Force platform, and motion analysis system with markers on C7,T7,L1,L3,S1	3-D motion analysis Vicon MX system with T2 and L2, left and right L2 markers + Vicon PiG marker set	3-D motion analysis Vicon MX system, markers on T12,L1, left and right of L1, l/r ASIS, l/r PSIS, lateral aspect of the thigh, lateral epicondyle of the femur, lateral surface of the shank, lateral malleolus, second metatarsal head, and the posterior midpoint of the calcaneus	3-D motion analysis Vicon MX system with T2 and L2, left and right L2 markers + Vicon PiG marker set	3-D motion analysis Optotrack, active markers at T3,L2 and sacrum (EMG)	3-D motion analysis Optotrack, active markers at T3,L2 and sacrum. (heels and fifth metatarsophalangeal joint markers for gait cycles detection) (EMG)	Active marker movement registration system (Selspot; Selcom Aba, Partville, Sweden). Four light-emitting diodes were attached at the tips of two aluminum T-frames, which were fixed at the shoulder and the pelvis. Uniaxial accelerometers (Coulbourn type T-45; Coulborn In- struments Inc., Allentown, PA) attached to both ankles above the facies medialis tibia were used to determine the moments of he…	5 synchronized video cameras to collect bi-dimensional markers' positions. Markers position: markers 1 and 5 at 3 cm above trochanter centers; markers 2 and 4 on the lateral side ofthe trunk between antero- and postero-superior iliac spines; markers 3, and 9 on L5, T12 and C7 spinous processes; markers 7 and 8 at 10 cm from the midline at T10 level; marker 10 on the suprasternal notch	5 synchronized video cameras to collect 27 bi-dimensional markers' positions. Two force platforms and a developed dynamometric box	Four accelerometers (Model ADXL105EM-3; Analog Devices, Inc., Norwood, MA) positioned on the the side of the right thigh, sacrum, L1 and C7.//EMG	Three inertial/magnetic MTx sensors (Xsens technologies B.V., Netherlands) attached onto T1,T12, S1	Three inertial/magnetic MTx sensors (Xsens technologies B.V., Netherlands) attached onto T1,T12, S2. Two Xsens’ MT9 sensors were attached onto each shank above the ankle and used for stride cycle detection.
Spine modelling			lumbar, knee, hip	Upper lumbar segment: L1-L3; Lower lumbar segment:L4-L5; pelvis	lumbar spine, hip	Trunk, Lumbar, pelvis (weird partition and representation of the trunk)	4 segments defined by each couple of markers	lumbar, hip	Lumbar, pelvis,hip	lumbar	thoracic, lumbar, pelvic segments	thoracic, lumbar, pelvic segments	thorax, pelvis	thoracic, lumbar, pelvic segments	the lower body model included 7 segments (feet, shanks, thighs and pelvis) and used measured ground reaction forces. The upper body model included 9 segments (hands, arms, upper arms, head, thorax (T12/L1-shoulders) and abdomen(L5/S1-T12/L1)) and used measured external forces on each hand	thighs segments, lumbar and thoracic segments	thoracic, lumbar, pelvis segments (only lumbar and pelvis reported)	thoracic, lumbar, pelvis segments
Kinematic and kinetic variable evaluated			flexion/extension angles ROM of the right knee, hip, and lumbar spine(from sacrum to T12); horizontal and vertical forces of both feet, antero/posterior location of the Centre of Pressure (COP)	resting alignmnet from 1s standing static trial; Maximum and minimum spine segment angles relative to standing alignment in each plane and for each gait cycle (from heel strike to toe off). Maximum and minimum spine segment angles were averaged across gait cycles for each subject. Gait parameters (gait speed, right and left cycle times, right and left stride length, right and left step length).	The hip angle was formed from the pelvic plateau vector (ASIS–PSIS) and the thigh vector (lateral condyle of the femur– greater trochanter). The lumbar angle resulted from the combination of the dorsal vector (T11–L1) and the pelvic plateau vector (ASIS–PSIS). Lumbar/hip (L/H) ratio, and total flexion and extension angles were divided into quartiles (Q1–Q4).sagittal plane only	Pelvic Tilt ROM, Lumbar ROM(subtracting the resulting trunk flexion and pelvic tilt),Trunk Flexion ROM//AKE active knee extension test as measure of hamstrings muscle tightness	maximum angle of rotation in the frontal plane, maximum angular velocity in the frontal plane,maximum value of the ground reaction moment about the x and y axis of the force platform, centre of pressures x and y maximum coordinates, ratio of rotation per unit ground reaction moment (compliance), angular speed per unit ground reaction moment ('transfer mobility'), centre of pressurre (COP)	lumbar flexion and rotation, hip flexion, lumbar/hip ratio. Data normalised and subdivided into 25% quartiles during the bending and returning period	hip flexion, lumbar flexion, lumbar lateral bending, lumbar rotation, and posterior pelvic tilt ROM.	lumbar flexion ROM(sagittal angular displacement between the mean angle of the middle 1s in the standing phase and the mean angle of the middle 1 s in the maximum lumbar flexion of the flexion-extension phase), and repositioning error of the lumbar spine (|mean angle in re-standing – mean angle in standing|).	3D angular movement at the thoracic, lumbar, pelvic segments in the frontal and transverse plane, relative phases of segmental rotation (between thoracic and lumbar , and lumbar and pelvic segments), (LES muscle activity)	Transverse and frontal plane rotations of the thoracic, lumbar and pelvis segments. Amplitude of these rotations (ROM). Relative phases of segmental rotation (between thoracic and lumbar, and lumbar and pelvic segments) as measure of coordination between segments.(a phase difference of 180° indicates antiphase coordination and 0° in-phase coordination.)(LES muscle activity)	Angular rotations of the pelvis, trunk(thorax-pelvis time series) and thorax in the transverse plane:ROM. Index of harmonicity (IH) of the individual time series of the pelvis and thorax rotations from spectral analysis to assess the effect of walking velocity on the individual pelvis and thorax rotations. Relative Fourier phase (RFP) between pelvis and thorax rotations. Weighted coherence to eva…	Contribution of the pelvis, lumbar and thoracic segments obtained geometrically from markers position. Percentage of increase in lumbar elongation (distance between markers 3 and 6) and thoracic elongation (distance between markers 6 and 9), lumbar/hip ratio. Variables evaluated at 0%, 25%, 50%, 75% and 100% of wach task. Only lumbar and thoracic contributions to flexion were analyzed for lateral…	The L5/S1 net loading was decomposed in its three moment components:axial rotation, lateral bending and flexion–extension; the resultant L5/S1 moment and joint compression estimates;the flexion angle of the trunk relative to the vertical calculated with L5/S1 and C7/T1 joint centers, the horizontal distance between the box (middle point of both wrist joint centres) and the L5/S1 joint, the liftin…	Hip joint, lumbar and thoracic (Ang–Tho) segments angles were defined geometrically from accelerometers axes. The minimal (trunk at horizontal) and maximal (trunk fully flexed) values were extracted at each cycle to compute the ROM.The angle values corresponding to the cycles included in four intervals of the exercise (0%–25%, 26%–50%, 51%–75%, and 76%–100% of NbRep ranging from 9 to 60 repetitio…	3D angles of the lumbar and thoracic spines, and pelvic segment:ROM. Angular velocity of each segment	3D angles of the lumbar and thoracic spines, and pelvic segment:ROM.
Statistical analysis technique			artificial neural networks for classification of particpiants bsed on the parameters calculated	t-test, separate repeated measures ANOVA tests to examine the effects of group (LBP, control), direction (minimum, maximum), and spine region (upper lumbar, lower lumbar) on kinematics during walking for each plane of motion. To determine differences in lumbar spine kinematics among movement-based LBP subgroups, separate repeated measures ANOVA tests with the LBP group, to examine the effects of …	To determine whether expectations were successfully manipulated by instructions given to participants, pain intensity was used as the dependant variable in a two-way mixed analysis of variance (ANOVA) to test for a group effect, experimental condition , or an interaction of these two factors. two-way mixed ANOVA to kinematics variables	t-test. A Pearson correlation (r) analysis of the hamstring tightness (AKE) and the anterior PT, TF and regional lumbar ROM	Wilcoxon-Mann-Whitney test for comparison between groups	one-way analysis of variance, t-test for left and right side comparison in each group--> only right data further analysed as no differences	t-test for comparisons between groups	one-way analysis of variance	PCA, ANOVAs for repeated measures with six levels (walking velocity) as within subjects and HS (control versus LBP) as between subjects factor.	Power spectra were correlated using Weighted coherence (WC) statistics to evaluate the degree of coupling between thoracic and pelvic rotations as well as between lumbar and pelvic rotations in the transverse and frontal planes. PCA. t-tests to compare the LBP and control groups at comfortable walking velocity. The effects of walking velocity, health status (LBP vs control) and their interaction …	Repeated-measure analyses of variance were performed by use of walking velocity (six levels, 1.4 –5.4 km/h) as within and group (LBP vs. control) as between-participant factors. Spearman’s correlation analysis was applied to assess the relation between self-reported pain intensity and movement variables.	three-way ANOVA (group x %angle x load) with repeated measures on two factors (%angle and load)	two-way ANOVA (GroupxAction) with repeated measures on one factor (Action)	two-way ANOVA (two groups xfour intervals) with repeated measures on the interval factor	t-test for comparison between groups, binary logistic regression to evaluate the classifying ability of the FFE tests in terms of sensitivity and specificity	t-test for comparison between groups
Findings			The network correctly classified 31 of 36 subjects (86%). The correctly classified subjects from eachgroup were 13 for group (H) of 14 (93”/0), 10 for group (M) of 12 (83%) and eight for group (P) of 10 (80%). Specificity 90%; Sensitivity 80%	No significant differences found for gait parameters. For standing alignment people with LBP had significantly less anterior pelvic tilt, and less left rotation in the lower lumbar region. All subjects had significantly more upper than lower lumbar movement in the axial and coronal plane during walking. LBP had significantly less mean axial rotation than control but no group differences in the sa…	Pain perception was significantly modulated by the manipulation of expectations. These perceptual changes were not significantly different between groups. In the total flexion angles significant conditions effect was found but no group differences. L/H ratios were different between groups only at the Q3 flexion and Q2 extension, with lower ratios in LBP group. There was an effect of conditions on…	PT and TF ROM were significantly lower in the LBP group than in the controls but Lumbar ROM was significantly higher in LBP. No differences in AKE measures. Moderate correlations found between AKE and pelvic tilt in both groups, weak correlation with lumbar ROM and moderate with trunk flexion in LBP.	LBP group had significantly lower lateral bending (angle) than controls, with reduction greatest at L3/S1 and L1/L3 segments. The angular speed of segments C7/T7,T7/L1, L1/L3 were significantly reduced at maximum speed, at normal speed only L1/L3 speed was significantly different. The medial/lateral moment exerted by LBP whas significantly greater than that of normal subjects. The COP was more po…	LFRS LBP subgroup, the lumbar spine showed a tendency for more movement than the hip in both bending and returning movement periods. lumbopelvic rhythm during bothperiods in the LERS LBP subgroup showed hip dominance. Significant differences found in the hip angle that was significantly less in the 2nd to 4th quartile in LFRS LBP subgroup during bending. In the returning period, the hip angle of …	Hip flexion significantly lower in LBP group, lumbar flexion and posterior pelvic tilt significantly increase in LBP.	The lumbar flexion angle of the LBP group with flexion pain was significantly greater than that of the asymptomatic group and the LBP group with extension pain. The difference in lumbar repositioning error was significantly greater in the LBP group with lumbar flexion pain than in the asymptomatic group.	Relative phases between thoracic and pelvic segment and lumbar and pelvic segment in the transverse plane decreased and increased significantly with velocity. Velocity effect less pronounced in LBP, significant effect of groups was also observed. No differences between groups and velocity in the frontal plane. LBP had difficulties to adapt trunk-pelvis coordination flexibly to perturbations in ve…	Averaged comfortable walking velocity was significantly lower in the LBP group. Stride length was shorter in the LBP group than in the control group. No significant differences at all velocities for rotational amplitudes of the thoracic, lumbar and pelvis segments between groups. At all velocities, the variability of the residual patterns of transverse thoracic and lumbar rotations was significan…	The averaged comfortable walking velocity was significantly lower in the LBP group than in the control group. At all walking velocities, ROMpe, ROMth, and ROMtrunk were not significantly different between groups. The RFPmean was affected significantly by both walking velocity and groups.Control group showed higher RFP from 3.8km/h onwards. In LBP patients,the velocity-induced change from in-phase…	Maximal flexion angles of the trunk during loaded and unloaded tasks were not significantly different between groups, only the loaded lateral bending to the right showed a significant difference (decrease). Significant differences between groups were found in the lumbar and thoracic contribution and L/H ratio in the sagittal plane. Lumbar contribution to flexion was signignificantly smaller for L…	Among the L5/S1 moments and compression estimates only the axial rotation moments during the asymmetric task was significantly different between groups, LBP showed larger values.Lifting actions generally showed larger moments than during lowering. None of the angles variables showed a group difference. The PI showed squat technique was predominantly employed at the initiation of the lifting actio…	None of the lumbar, thoracic, hip and whole trunk ROMs were different between groups. All trunk segments (pelvis, lumbar, and thoracic spines) significantly changed their ROM across the intervals but not in the same manner. The ROM of the lumbar spine monotonically decreased (11deg change) across the intervals which was mostly compensated by a gradual increase at the hip(2deg change) and thoracic…	Small thoracic contribution hence only pelvis and lumbar spine angles were further reported.The results demonstrate a greater difference between the two groups (i) in the lumbar spinal motion than the pelvic motion and (ii) in velocity variables than in ROMs. Significant differences found in extension of the lumbar motion during no twist and CCW flex/ext test, and flexion and extension lumbar vel…	The two groups did not show significant differences in strides from the spatio-temporal point of view. flexion/extension ROM of the lumbar spine was significantly lower in the LBP group than in the control group. No other significant differences found.

## Sheet: M-N-P
Data Extraction			McClure 1997	McGregor 1997	Mellin 1990	Mitchell 2008	Morlock 2000	Muller 2015	Newmann 1996	Ng 2002	Park 2012	Porter 1997
Study Aims			The aim of the study were: 1) to determine th eamount and pattern of lumbar spine and hip motion when risin gfrom a forward flexed position, 2)to compare motion between participants with and without LBP, 3)to determine if hamstring length is related to the pattern of motion	The aim was to investigate the dynamic motion characteristics of the LBP population, and to investigate the relationship between underlying pathology and presenting motion characteristics using a non-invasive technique.	The study presented the associations of a hystory of back pain with spinal and limb-joint mobility and with anthropometric factors in young adults.	The aims were to determine: 1. whether regional (LLx/ULx) differences exist in spinal sagittal; static posture angles, range of motion and dynamic spinal angles during functional tasks. 2. if the nature of these differences are similar in subjects with and without a history of LBP.	The purpose was to develop a measurement system capable of quantifying the loads acting on the lumbar spine directly at the workplace over long periods of time. Furthermore, the hypothesis that workplace loading alone does not discriminate between nurses with and without a prior history of prior LPB was tested.	The aim was to investigate whether chronic non-specific LBP causes modifications in lower limb and trunk movements and how it influences the different strategies of locomotion on level and uneven ground.	A computerized physical examination device was used to evaluate low back pain patients and compare their results with a normative database obtained from a selection of healthy subjects. Automatic classification of patients	The aim of the present study was to compare the lumbar ROM (LROM) and lumbar lordosis between back pain patients with age-, height-, and obesity-matched healthy subjects.	The purpose of this study was to compare the maximum rotational angles of the shoulders and pelvis in the transverse plane during axial trunk rotation activities between subjects with and without recurrent LBP.	The aim was to describe the relative and absolute contributions of the lumbar spine and hip complex to lumbar-hip flexion motion in a group of white men aged between 18 and 36 years and compared the findings with a sample of individuals with chronic LBP.
Study Design						cross-sectional study
Sample Size			24(Control=12; LBP=12)	(Control=Database (203); LBP=138)	103(Control=48; LBP=55)	170 (Control=36;Minor LBP=81;significant LBP=53) All females	12(Control=5; LBP=7) nurses	22(Control=11; LBP=11)	131(Control=40; LBP=91)	30(Control=15; LBP=15)males only	38(Control=19; LBP=19)	32(Control=17; LBP=15)men only
Control group demographics (age, gender, mass, height..)			Control:n=12, age: 27.1 ± 4.6 yr; height:67.7 ±3.1 in; mass153.2 ±24.2lb	Database 203: 103 males, 100 females, age 39.8±13.1	Control: n=48,29 males, 19 females; M: age: 21.5 ± 2.2 yr; height: 180.7 ±7 cm; mass71.6 ±6.3 kg; BMI:21.9±1.4 kg/m^2; F: age: 21.5 ± 1.1 yr; height: 167.7 ±5.2 cm; mass59.4 ±7.4 kg; BMI:21.1±2.1 kg/m^2	Control: n=36; age: 21.7 ± 3.5 yr;BMI:21.9±2.8 kg/m^2	Control:n=5, age: 27.8±5.7 yr; height: 162.4 ±5.6 m; mass55.9 ±4.5 kg; working age 106.7±78.7 months	Control:n=11, age:38.5±12.1 yr; height: 169.6 ±7.7 cm; mass67.6 ±11.6 kg,BMI:23.4±3.0 kg/m^2.	Control:n=40, 20 males, 20 females, age 19-64	Control:n=15, age:27.8±5.9 yr; height: 176 ±7cm; mass70.5±9kg,BMI:22.7±2.0kg/m^2.	Control:n=19(8males, 11 females), age:69±5.75 yr; BMI:19.4±2.49kg/m^2.	Control:17, age 26 years
LBP group demographics (age, gender, mass, height..measurement of pain, disability or other reported measures)			LBP:n=12, age:30.4 ± 7.6 yr; height:70.8 ±2.7 in; mass174 ±34.7 lb, Owestry 25.73±6.87, VAS 30.82±8.23 mm, months since LBP 9.82±3.58 chronic	LBP:n=138,76males,62 females; mixed group of LBP population: NSLBP (25) age 41.4± 13.4years; Disc Prolapse (33) age 35.2± 8.5year; Degenerative disc disease (57) age 51.1±11.0 years; Spondylolisthesis (12) age 37.8±15.9years; Stenosis (11) age 54.9±14.3years; duration of LBP not given	LBP n=55, males 26, females 29;M: age: 21.4 ± 1.9 yr; height: 180.0 ±5.4 cm; mass72.8 ±7.3 kg; BMI:22.5±1.8 kg/m^2; F: age: 21.4 ± 0.9 yr; height: 167.7 ±5.4 cm; mass57.6 ±5.3 kg; BMI:20.5±1.5 kg/m^2 not specified if chronic or acute.	LBP=134: Minor LBP:n=81; age: 22.0 ± 4.2 yr;BMI:23.3±4.3 kg/m^2, ODI 10.4±6.6, Annual LBP duration 1-7; Significant LBP:n=53; age: 23.9 ± 5.1 yr;BMI:23.1±3.4 kg/m^2,ODI 21.2±9.2, Annual LBP duration 8-30. not specified if chronic back pain	LBP:n=7, age: 26.8±4.4 yr; height: 162.0 ±6.2 m; mass67.4 ±10.9 kg; working age 111.6±46.8 months; not specified the duration of back pain	LBP:n=11, age:38.2±13.9 yr; height: 171.2 ±5.9 cm; mass68.5 ±12.5 kg,BMI:23.2±3.1 kg/m^2, VAS 1.9±1.2,Chronic Non specific LBP	LBP: GROUP 1: training group of the classification algorithm, n=20, benign low back pain dysfunction; GROUP 2: test group, n=29, age 18-60, non-specific LBP; GROUP 3: test group, n=42, age 18-60, degenerative disc disease. Duration of LBP not specified	LBP:n=15,age:27.9±6.7yr; height:178±8cm; mass74.4±9.5kg,BMI:23.4±1.9kg/m^2, VAS 1.1±0.7; duration of pain 6.1±3.9 years, Roland-Morris disabiliy questionnaire 2.4±2.0. Chronic LBP	LBP:n=19(4males, 15 females), age:68.79±5.4 yr; BMI:20.09±2.83kg/m^2, ODI 0.2±0.48. Recurrent LBP for more than 2 months	LBP:15, age 28.8 years (range 18-36) chronic
Tasks conducted/movement analysed			flexion/extension with knee extended movement but only the return to upright (extension) analysed	rotation arc, lateral bending, flexion/extension arc at preferred speed within each patient's limit	sagittal and frontal bending of the spine to the maximum range achievable; rotation in the axial plane	Usual sitting,slump sitting, usual standing, sway standing, forward beding, backward bending,pick up a pen, pick up a 5kg box, transfer a pillow, transfer a 5kg box,squat	normal working tasks during the first 4 h of the morning shift	walk and run along a 17m walkway with even and uneven ground (one force plate was set at 10cm from the ground)	Flexion/extension with loads according to tolerance (0 to 32 kg), and lateral bend with loads up to 4.5 kg. Each subject lifted a minimum of 4 loads.	flexion/extension, lateral flexion, axial rotation to their end range with the pelvic motion restricted with a custom-built pelvic restraint device.	The subjects rotated their trunks on both sides in the transverse plane (clockwise and counter clockwise axial rotation) while holding a stick bar at the height of their shoulders.	bend forward from a standing position moving as far as comfortably possible with knee extended and then return to upright position
Equipment/measuring system used for Kinematic/kinetic measurement			3-D optoelectronic motion analysis system (Wastmart, Northen Digital, Waterloo, Ontario, Canada). Pair of markers in T12,L1, sacrum, posterior thigh and posterior calf	computerised triaxial potentiometric analysis system (CA-6000 Spinal Motion Analyser, OSI, California, USA). The link arm of the instrument was positioned via two harness, one attached around the chest at the level of the thoracolumbar junction, and then other around the pelvis at the level of the PSIS.	Inclinometers placed at the sacrum and at the spinal level of L1 and T1 to measure sagittal and frontal motions,compass used for axial rotation	electromagnetic tracking device (3-Space Fastrak), sensors on S2, L3,T12	Pedar Insoles; seven two-axial and one one-axial goniometers (Penny & Giles, Gwent, UK), EMG of 8 muscles for forces calculation	eight cameras 3D infrared system (MCU 1000, Qualisys, Gothenburg, Sweden) and 2 Kistler force platforms. The markers were placed on the tip of the toe, lateral malleolus, epicondylus lateralis and trochanter major on both lower limbs as well as on acromion, L5 and C7	motion capture system with light-emitting diode markers placed on the skin over the lumbar spine, (activity of multifidus over the Ls level recorded using surface EMG).	Inclinometer (BASELINE Gravity Inclinometer, Fabrication Enterprises, New York, USA) and lumbar rotameter for axial rotation	six digital cameras motion capture system (Motion Analysis Corporation, Santa Rosa, CA, USA) Helen-Hayes marker set, full body	3D electromagnetic system (Polhemus Navigational Services Division, Kaiser) with sensors on T12 and right lateral femoral epicondyle
Spine modelling			lumbar, pelvis, thigh and calf segments (lumbar and hip segment analysed)	lumbar spine	(thoracic, lumbar, hip)	upper lumbar, lower lumbar	Right/left foot, Right/left calf, Right/left thigh, Pelvis including sacrum, Lumbar spine	(knee, ankle, pelvis, trunk)	lumbar	lumbar		lumbar and hip
Kinematic and kinetic variable evaluated			lumbar and hip angles evaluated geometrically by vectors defined by pair of markers each. Knee angle evaluated to control for excessive knee flexion. Lumbar/hip ratio, lumbar velocity, and hip velocity. Parameters evaluated over 4 equal intervals of the extension phase. Hamstring length.	gross movement occurring between the thorax (below the level of T12) and the pelvis above the level of the lumbosacral joint, maximum ROM (apex in the time varying curve), mean angular velocity. Each movement was subdivided into two phases, a descent phase, taken as the interval from the upright position to the 90% point of maximum ROM, and an ascent phase, taken as the 90% point of maximum ROM t…	3-D ROM of the thoracic and lumbar spine, hip joint flexion/extension and internal/external rotation, external rotation of the shoulder, middlefinger extension, little finger extension	Lower lumbar angle (LLx, L3-S2), Upper lumbar angle (ULx,T12-L3), and total lumbar (TLx) angles (T12-S2) were calculated geometrically from axes from each sensors. For usual sitting and standing the mean angle of three trials. For slump sitting, sway standing, forward beding, backward bending, the mean peak angle of three trials, the peaks were then substracted from the usual sitting or standing …	Angles at the ankle (flex/ext, inv/eversion), knee (flex/ext), hip (Flexion/extension, abduction/adduction), and lumbar spine (Flex/ext, lateral flexion, torsion); The trunk angle was defined as the sum of lumbar spine angle and the average of left and right hip angle; external loads and internal loads at the L5/S1. Of these variables the following were considered maximum and minimum values, mean…	In the transverse plane: thorax rotation (calculated as the rotation of the acromion markers, projected on the global transverse plane, around the vertical axis of C7 proc. spinosus), pelvis rotation (calculated as the rotation of the trochanter major markers, projected on the global transverse plane, around the vertical axis of L5), and trunk rotation (calculated by subtracting thorax rotation f…	Variation in lumbosacral angle (referred to as estimated lordosis), the estimate of the intersegmental mobility (EISM), an estimate of the pelvic contribution, the gross trunk angular velocity and the modified Schober elongation. However, these parameters are not reported in terms of mean and SD but only metioned as input to the classification algorithm	Lumbar ROM in the 3 planes and lumbar lordosis	3D shoulder and pelvic angles ROM	absolute and relative contributions of the lumbar spine and hip complex at the limit of forward bending and at 15,30,60,90, 120(if possible) deg. Max hip flexion ROM, max lumbar flexion ROM, max range of forward bending
Statistical analysis technique			t-test for differences between groups, ANOVA for differences between intervals, Pearson correlation coefficent for correlation between hamstring length and movement variables	ANOVA to consider the effect of diagnosis on motion and multiple regression models to compare each LBP diagnostic group with the normal population	t-test for differences between groups, Pearson coefficent for correlations	Repeated measures ANCOVA for each posture or task, with the within-subject contrast being lumbar region, and the between-subject contrast being pain group, adjusting for BMI. (Only the results fo between group are extrapolated as relevant to the review)	ANOVA was performed with the group membership(control vs. LBP) as independent and all other variables as dependent variables.	ANCOVAs (univariate) with pain (controls, CNLBP) as factor and speed as covariate (separated for gait type, ground condition and contact).	Classification algorithm that estimates the index of normality to classify participants as either normal or abnormal. The gold standard was represented by two indipendent clinicians who examined the participants.	t-test	ANOVA was used for each dependent variable (body region: shoulder and pelvic ROM) to determine the main effects of group.	t-test
Findings			Significant differences found in the hamstring length between groups. No differences found between group in the total lumbar and hip extension angles and mean lumbar and hip velocity. L/H ratio was significantly higher in LBP group for the first 25% of the overall extension phase. The ratios were statistically significant different between intervals in both group. The first 25%extension interval …	NSLBP showed no differences in flexion/extension ROM compared to normal but a significant reduction in left/right lateral bending and left/right rotation compared to normal group. Mean velocity characteristics revealed that in rotation, flexion/extension and lateral bending the NSLBP group was significantly slower than normal.	The male LBP group had significantly smaller means of extension, lateral flexion and sum of lumbar mobility compared to normals; in the women higher range were observed instead in the back pain group but not significant findings. Extension and sum of mobility in the thoracic spine were significantly smaller in women with back pain. Extension, external rotation and the sum of hip mobility in the f…	TLx maximal backward bending range of motion was the only measure that was significantly different between pain groups. Significant LBP was associated with decreased movement compared to No Pain or Mild Pain. LBP did not modify regional differences in any lumbar spine angle or ROM before or after adjustment for BMI.	no significant difference in any of the variables between the two groups of nurses. Since no differences found they then considered the nurses as just one group!	WALKING: Level ground: early peak ground reaction force, and pelvis rotation decreased significantly and the knee was significantly more extended at touchdown in LBP patients as compared to healthy controls;Uneven ground:early peak ground reaction force at elevated first step and at second lowered step and pelvis rotation decreased significantly, knee joint at the lowered second contact was signi…	The performance obtained with group 3 was better than with group 2, since the level of clinical abnormality was higher. For group 2 a sensitivity and specificity of 83% and 93% respectively were obtained, for Group 3 these parameters were 91% and 93%. Based on the ROC curve the probability of making a correct decision was 92% and 97% for group 2 and 7 respectively.	There were no significant differences of all the measurements between the LBP and control groups. Differences were very small between 1 and 2 degrees across all measurements. Only flexion ROM and lumbar lordosis were higher in the LBP compared to the controls, all other measurements were higher in the control, differences however not significant.	There was a significant difference in shoulder–pelvis rotation angles between groups. Pelvic rotation ROM decreased significantly in subjects with LBP compared with the control subjects, the decrease ROM of the shoulder was not significant.	the maximum range of forward bending and of lumbar flexion were significantly decreased in LBP group compared to control group. The relative contribution of the lumbar spine to the motion was significanlty less in LBP than controls at 15deg of forward bending only.

## Sheet: S-T
Data Extraction			Sanchez-Zuriaga 2011	Shum 2005 (1)	Shum 2005 (2)	Shum 2007 (1)	Shum 2007 (2)	Song 2012	Sung 2012	Sung 2013	Taylor 2003	Taylor 2004
Study Aims			Is it possible to accurately distinguish LBP patients from healthy subjects by means of the biomechanical analysis of everyday tasks? (2) Can valid and reliable indexes about the patients’ degree of functional impairment be obtained by means of this kind of analysis? (Develop a logistic regression model using kinematic analysis variables to (1) discriminate between LBP patients and controls and (…	The purpose was to investigate the effects of subacute LBP and limitation in straight leg raise (SLR) on the kinematics of the lumbar spine and the hip joints during sit-to-stand and stand-to-sit.	The purpose was to investigate the effects of subacute LBP and limitation in straight leg raise (SLR) on lumbar and hip kinematics while putting on a sock in a sitting position.	The purpose was to investigate the effects of back pain, with and without limitation in a straight leg raise, on the kinetics of the lumbar spine and hip joints during sit-to-stand and stand-to-sit.	The purposewas to investigate the effects of non-specific sub-acute LBP and nerve root symptoms manifesting as limitation in straight leg raise (SLR) on the kinematics of the lumbar spine and the hip joints while picking up an object in a sitting position.	The purpose was to investigate the three-dimensional angular changes and kinematic differences during axial trunk rotation in subjects with and without LBP.	The purpose was to compare 3D kinematic data for the upper and lower thorax and the lumbar spine from the axis of the core during axial rotation activities in the standing position while considering anthropometric factors in subjects with and without LBP	The purpose was to investigate 3-D angular displacement differences of the hips and lumbar spine during squatting activities between subjects with and without idiopathic chronic LBP.	The aim of this study was aimed to investigate the strategies use to change from self-selected speed to fast walking in a group of people with acute LBP by comparing them with a control group without LBP and by comparing them with themselves 6 weeks later,when it was expected the that pain would have resolved. (the second aim was to investigate the effect of a period of treadmill walking on LBP, …	The study aimed to determine if measurement of the angular movements of the pelvis and lumbar spine during walking could discriminate between people with and without LBP, and detect change over the recovery period of an episode of low back pain.
Study Design								Repeated-measures design		cross-sectional study		Repeated-measures and correlational design
Sample Size			55(Control=16; LBP=39)	80(Control=20; LBP with negative straight leg raising (SLR) test (Group 2)=30; LBP and a positive SLR sign (Group3)=30)	80(Control=20; LBP with negative straight leg raising (SLR) test (Group 2)=30; LBP and a positive SLR sign (Group3)=30)	60(Control=20; LBP with negative straight leg raising (SLR) test (Group 2)=20; LBP and a positive SLR sign (Group3)=20)	80(Control=20; LBP on the left side (Group 2)=15; LBP on the right side (Group 3)=15; LBP and a positive SLR sign on the left (Group4)=15;LBP and a positive SLR sign on the right (Group5)=15)	30(Control=15; LBP=15)	30(Control=15; LBP=15)	30(Control=15; LBP=15)	16(Control=8; LBP=8)	22(Control=11; LBP=11)
Control group demographics (age, gender, mass, height..)			Control:n=16, age 39 ± 11 years; mass 72.4± 15.5 kg; height 1.7 ± 0.1 m;BMI 25.0 ± 4.0 kg/m^2	Control:n=20, age 41.7 ± 8.2 years; mass 71.2±10.5 kg; height 169.6 ± 5.6 cm	Control:n=20, age 41.7 ± 8.2 years; mass 71.2±10.5 kg; height 169.6 ± 5.6 cm	Control:n=20(12 males, 8females), age 38.5 ± 6.2 years; mass 59.9±9.9 kg; height 1.66 ± 0.08 m	Control:n=20, age 41.7 ± 8.2 years; mass 71.2±10.5 kg; height 169.6 ± 5.6 cm	Control:n=15 (9 males, 5females), age 42 ± 16.9 years; mass 71± 8 kg; height 1.73 ± 0.075 m.	Control:n=15 (9 males, 5females), age 41.8 ± 16.9 years; mass 70.53± 8.03 kg; height 1.72 ± 0.075 m	Control:n=15, age 41.8 ± 16.8 years; mass 70.53± 8.03 kg; height 1.72 ± 0.075 m	Control:n=8, age 33.3 ± 8.4 years; mass 71.8± 17.5 kg; height 1.75 ± 0.13 m	Control:n=11, age 39 ± 12.5 years; mass 67.1± 17 kg; height 1.69 ± 0.14 m
LBP group demographics (age, gender, mass, height..measurement of pain, disability or other reported measures)			LBP:n=39,age 45 ± 11 years; mass 75.0 ± 14.6 kg; height 1.7 ± 0.1 m;BMI 24.9 ± 3.0kg/m^2;ODI 33.7±13.2, Chronic LBP	Group2:n=30, age 40.9 ± 10 years; mass 68.4±5 kg; height 172.0 ± 3.8 cm, VAS 5.7± 1.6,Roland-Morris Disability Questionnaire 10.3± 4.5; Group3:n=30, age 38.5 ± 10.2 years; mass 70.7± 4.8 kg; height 173.0 ± 3.8 cm,VAS 5.9± 1.9,Roland-Morris Disability Questionnaire 11.6± 4.2. Subacute LBP (between 7 days and 12 weeks)	Group2:n=30, age 40.9 ± 10 years; mass 68.4±5 kg; height 172.0 ± 3.8 cm, VAS 5.7± 1.6,Roland-Morris Disability Questionnaire 10.3± 4.5; Group3:n=30, age 38.5 ± 10.2 years; mass 70.7± 4.8 kg; height 173.0 ± 3.8 cm,VAS 5.9± 1.9,Roland-Morris Disability Questionnaire 11.6± 4.2. Subacute LBP	Group2:n=20(11 males, 8females), age 39.8 ±8.2 years; mass 58.7±7.2 kg; height 1.66 ± 0.1 cm, VAS 6.1± 0.8,Roland-Morris Disability Questionnaire 10.9± 4.1, ODI22.8±6.9; Group3:n=20(13 males, 7females), age 40.4 ± 5.2 years; mass 61.7± 9.0 kg; height 1.7 ±0.07 m,VAS 6.5± 1.2,Roland-Morris Disability Questionnaire 13± 5.4, ODI 24.1±6.5. Subacute LBP	Group2:n=15, age 41.1 ± 10 years; mass 68.4±5 kg; height 172.2 ± 4.9 cm, VAS 5.8± 1.7,Roland-Morris Disability Questionnaire 10.5± 4.6; Group3:n=15, age 40.7 ± 10 years; mass 69.8± 4.3 kg; height 171.2 ±5.9cm,VAS 6± 2.1,Roland-Morris Disability Questionnaire 10.6± 4.7; Group4:n=15, age 39.± 10 years; mass 70.7±4.8 kg; height 173.1 ± 5.2 cm, VAS 6± 2,Roland-Morris Disability Questionnaire 11.7± 4.…	LBP:n=15(6 males, 10females),age 48 ± 13.8 years; mass 65.0 ± 10.5 kg; height 1.68 ± 0.078 m;ODI 20±48, non specific LBP Pain for more than 2 months (chronic & acute)	LBP:n=15(6 males, 10females),age 47.8 ± 13.8 years; mass 64.8 ± 10.5 kg; height 1.67 ± 0.078 m;ODI 20±48, non specific LBP Pain for more than 2 months (chronic & acute)	LBP:n=15,age 41.82 ± 16.81 years; mass 64.8 ± 10.5 kg; height 1.67 ± 0.078 m;ODI 20±48, chronic non specific (idiopathic) LBP	LBP:n=8,age 33.5 ± 8.8 years; mass 74.1 ± 20.2 kg; height 1.75 ± 0.13 m;Roland-Morris questionnaire, median=8.5, interquartile range 5.5–13.5, acute LBP within 7 days of onset	LBP:n=11,age 38.6 ± 11.9 years; mass 70.0 ± 18.4 kg; height 1.70 ± 0.18 m;Roland-Morris questionnaire, median=8.5, interquartile range 5.5–13.5, acute LBP within 7 days of onset
Tasks conducted/movement analysed			sit-to-stand task, lifting three different weights (an empty box and the same box with 5 and 10 kg loads) from a standing position	sit-to-stand and stand-to-sit with no use of the hands to push up	put on a sock while seated by lifitng up one foot	sit-to-stand and stand-to-sit with no use of the hands to push up	bend forward, while seated, to pick up two light objects (mass = 0.5 kg, size =3cmx3cmx3cm), located 30 cm lateral and 30cm anterior to the heel on either side of the body. Right hand used to pick up the objects on both sides (ipsilateral and contralateral task)	trunk rotation activities to the left and right at a self-selected speed to the end of their maximum range, while holding a bar at shoulder height	trunk rotation activities to the left and right at a self-selected speed to the end of their maximum range, while holding a bar at shoulder height	squatting activity by holding a load of 2 kg fixed in a basket to the end of the ROM while holding the basket at arm’s length.	walking on a treadmill at self-selected speed (based on each participant overground walking speed),and at fast speed that was a 40% increment of the self-selected speed.	walking on a treadmill at self-selected speed (based on each participant overground walking speed). Controls walked at the speed of their matched LBP subjects and at their own self-selected speed. The same did the back pain participants at 6 weeks test.
Equipment/measuring system used for Kinematic/kinetic measurement			3D video photogrammetric system (Kinescan/IBV, Instituto de Biomecánica de Valencia, Valencia, Spain), two dynamometric platform system Dinascan/IBV (Instituto de Biomecánica de Valencia, Valencia, Spain). Markers on C7 left and right, C7 inferior, T12,L3,L5,Sacrum, Left Iliac Crest, Femoral midline, External femoral Condyle, fibular midline	electromagnetic tracking device(3SPACE Fastrak, Polhemus Inc., Colchester, VT). Sensors on L1, sacrum, left and right thigh	electromagnetic tracking device(3SPACE Fastrak, Polhemus Inc., Colchester, VT). Sensors on L1, sacrum, left and right thigh	electromagnetic tracking device(3SPACE Fastrak, Polhemus Inc., Colchester, VT). 8 Sensors were placed over the foot, shank, thigh, sacrum, and L1. Anatomical landmarks calibrated: head of second metatarsal head, medial and lateral malleoli, medial and lateral femoral condyle, greater trochanter, PSISs, ASISs, sacrum, and the tip of L5. Two force plates (Bertec; Bertec Corp., OH).	electromagnetic tracking device(3SPACE Fastrak, Polhemus Inc., Colchester, VT). Sensors on L1, sacrum, left and right thigh	3D motion capture system (Motion Analysis Corporation, Santa Rosa, CA, USA), one force platform (AMTI, Newton, MA, USA) Helen Hayes full body (with head) reflective marker set	3D motion capture system (Motion Analysis Corporation, Santa Rosa, CA, USA), one force platform (AMTI, Newton, MA, USA) Helen Hayes full body (with head) reflective marker set	3D motion capture system (Motion Analysis Corporation, Santa Rosa, CA, USA), one force platform (AMTI, Newton, MA, USA) Helen Hayes full body (with head) reflective marker set	video-based Peak 3D motion measurement system (version 5.2) (Peak Performance Technologies, Englewood, Colo.); pressure sensitive insoles.Cluster of markers attached at the level of L1 and sacrum	video-based Peak 3D motion measurement system (version 5.2) (Peak Performance Technologies, Englewood, Colo.); pressure sensitive insoles.Cluster of markers attached at the level of L1 and sacrum
Spine modelling			cervical, thoracic, lumbar, pelvic, thigh, leg segments (knee, hip, pelvis, lumbar and thoracic segment)	lumbar spine, hip	lumbar spine, hip	feet, shanks, thighs, and pelvis. Movable joints at the ankles, knees, hips, and the L5/S1 junction (only lumbar and hip considered in analysis)	lumbar spine, hip	pelvis, thigh, calf, foot	lumbar spine, upper and lower thorax	lumbar spine, hip	Lumbar spine, pelvis	Lumbar spine, pelvis
Kinematic and kinetic variable evaluated			Minimum vertical force: normalized as a percentage of body weight (%),Maximum vertical force: normalized as a percentage of body weight (%),Forces asymmetry: difference between the normalized maximum vertical forces of both force plates (%), Sagittal Lower limb ROM (lOWER LIMB SAGITTAL ANGLE calculated from the intersection of the line between the markers on femoral condyle and femoral midline an…	sagittal lumbar and hip angle; means of the maximum and minimum range; lumbar to hip ratio of the respective range;flexion and extension velocity of the hips and the lumbar spine; relative phase angles (defined as the inverse tangent of angular velocity/angular displacement. maximum and minimum and time of occurence)as measure of interjoint coordination. For Sit-to-stand and stand-to-sit the move…	Lumbar and hip ROM and velocity in 3 planes; lumbar/hip motion ratios, mean peak cross-correlation coefficients (movement coordination),the time lag. Moving hip considered.	3D maximum and minimum muscle moments acting at the lumbar spine and hips. (peak joint muscle power of the lumbar spine and hips). Analysis divided in two phases according to the muscle power of th elumbar spine.	Lumbar and hip ROM and velocities in 3 planes; lumbar/hip motion ratios, mean peak cross-correlation coefficients (movement coordination),the time lag.	3D angular ROM for foot, calf, thigh and pelvis, maximum values	3D maximum ROM angles of the lumbar, upper and lower thorax spine segments	3D lumbar and hip ROM	3D ROM of pelvis and lumbar angles relative to the pelvis and relative to the global reference frame (global lumbar angles) .	3D ROM of pelvis and lumbar angles relative to the pelvis and relative to the global reference frame (global lumbar angles) .
Statistical analysis technique			MANOVA to assess the significance of each variable between healthy subjects and LBP patients; binary logistic regression to obtain an index that allowed distinguishing between groups	ANOVA to examine differences between the 3 groups	ANOVA to examine differences between the 3 groups	ANOVA to examine differences between the 3 groups	MANOVA to examine differences between the 5 groups	t-test for comparisons between groups	t-test, ANOVA	t-test, ANOVA (3(planes)x 3 (regions) x 2 (groups))	t-test	Independent t-tests to compare the amplitudes of the acute and control groups, and the control and resolved groups (six weeks later from first test); paired t-tests to compare acute and esolved groups; Spearman’s correlation coefficient for correlations between pain and amplitude, and between disability and amplitude of pelvic and lumbar movement.
Findings			The following variables were significantly smaller in LBP group in comparison to the control group:Maximum vertical force: normalized as a percentage of body weight in all 4 tasks in flexion, Thoracic ROM in all 3 lifiting tasks in flexion, lumbar ROM in all 4 tasks in flexion,Trunk maximal and average angular velocity in all 4 tasks in flexion and extension,Trunk maximal and average acceleration…	Both LBP groups showed a significantly reduced ROM and velocity of the hip and lumbar spine during Sit-to-stand and stand-to-sit. Lumbar/hip ratios were significantly smaller in LBP groups, showing that LS contributed less to the total movement in LBP subjects. The LS-hip joint coordination was significantly altered in back pain patients, in particular, those with positive SLR sign. In LBP subjec…	LBP groups displayed a significantly reduced range of lumbar flexion with a small but significant increase in axial rotation of lumbar spine. A significant reduced hip flexion was found in Group3 compared to controls. The lumbar/hip ratio was significantly reduced in LBP subjects, especially in Group 3. LBP subjects displayed significant reduction in hip and lumbar flexion angular velocity compar…	During Sit-to-stand, the extension moment acting at L5/S1 in group 3 was significantly less than those in groups 1 and 2 . There was a significant increase in the axial rotation moment acting at the lumbar spine in LBP groups when compared to controls. There was a significant decrease in the hip extension moment of both the painful and nonpainful side in group 3 patients when compared with groups…	In both ipsilateral and contralateral tasks all LBP groups showed a significantly reduced flexion range at the lumbar and hip. When reaching to the ipsilateral side, ranges of lumbar right axial rotation and left hip adduction were significantly greater in all LBP subjects. When picking up from contralateral side, right hip adduction in LBP subjects was significantly greater than asymptomatic sub…	The only significant difference found was in the sagittal plane maximum pelvis rotational angle that was significantly lower in LBP group than control. it took longer for LBP subjects to pick up an object from both sides.	LBP group had a significantly smaller upper thorax axial rotational motion than controls; the axial rotational motion of the lumbar spine was significantly greater in the LBP group. For group differences, there was a significant interaction with the spinal region and there was also a 3-way interaction with the spinal region, the axis, and the group. Age interacted with spinal region and axis.	The LBP group demonstrated decreased lumbar movement in the sagittal plane and increased bilateral hip joint motion than controls in the sagittal plane.Region x group and plane x group interaction was found.	There were greater increases in pelvic list (obliquity) and lumbar lateral flexion in response to walking faster in participants with acute LBP compared with when symptoms had re-solved (6 weeks after first test). NO differences between acute and controls. The control group increased the amplitude of pelvic axial rotation more with fast walking than did the group with resolved back pain.	NO differences between controls and acute LBP. There was a significant negative correlation between pain level and amplitude for the frontal plane movements of pelvic list and lumbar lateral flexion. At self-selected speed, resolved LBP increased pelvic axial rotation and lumbar lateral flexion in comparison to acute LBP group. Lumbar flexion or extension with respect to the global frame was sign…

## Sheet: V-W
Data Extraction			Vaisy 2015	Van Hoof 2012	van Wingerden 2008	Vismara 2010	Vogt 2001	Vogt 2003	Wong 2004
Study Aims			The aim was to evaluate functional parameters of spinal motion during active movement in individuals with LBP and asymptomatic participants.	The aim was to examine lower lumbar kinematics in cyclists with and without NS-CLBP (flexion pattern FP) during a 2 h cycling field study	The aim was to demonstrate that consistent and discriminating motion patterns exist for LBP and pelvic Gridle Pian (PGP) during forward bending	The aim was to propose a quantitative protocol to describe and quantify the functional mobility of the spine during flexion and lateral bending in order to investigate the relationship between obesity and LBP.	The purpose was to examine how human musculoskeletal pain modulates the 3D gait kinematics of the upper and lower lumbar region in a defined sample of patients with chronic back pain as compared with healthy control subjects	The aim was to examine changes in the lumbar spine and hip extensor activation patterns in chronic low-back pain patients during walking	The purpose was to examine the effects of back pain and limitation in SLR on the relationship between the movements of the lumbar spine and hips in the 3 anatomical planes
Study Design						Cross-sectional study
Sample Size			39 (Control=19; LBP=20)	17 (Control=9; LBP=8)	106 (Control=55; LBP=22; PGP=29) Female only	37 (Control=11; LBP=13; Obese=13) Female only	56 (Control=22; LBP=34)	33 (Control=16; LBP=17) male only	61 (Control=20; LBP=24; LBP with straight leg raise(SLR)=17)
Control group demographics (age, gender, mass, height..)			Control:n=19, age 29.1 ±7.1 years; mass 69.6± 13.6kg; height 1.75 ± 0.10 m;SF-36Physical:88±5.3;SF-36-Mental:82.5±9.3	Control:n=9, age 28.4 ±9 years; mass 75.1±7.7kg; height 1.81± 0.027 m;BMI 22.8±1.9kg/m^2	Control:n=55, age 25 ±9 years	Control:n=11;age: 31.9 ± 8.6 years, BMI: 20.1 ± 1.2 kg/m2	Control:n=22(16 males; 6 females);M: age: 34.8 ±3.4 years,mass 77.6±6.5kg; height 1.78± 0.047m BMI: 25.5±2.4kg/m2;F:age: 29.4±1.3 years,mass 71.5±4.9kg; height 1.70± 0.099m BMI: 23.7±2.6kg/m2	Control:n=16; age: 33.7 ±3.1years,mass 77.2±6.4kg; height 1.78± 0.052m	Control:n=20; age: 42±8years,mass 71.4±10.5kg; height 1.70± 0.06m
LBP group demographics (age, gender, mass, height..measurement of pain, disability or other reported measures)			LBP:n=20, age 32.9 ±9.6 years; mass73.4± 12.3.kg; height 1.77 ± 0.09 m;ODI 13.9±6.8;NRS(Average pain intensity)3.1±1.9;SF-36Physical:61.3±13.9;SF-36-Mental:68.3±13.7. Chronic LBP	LBP:n=8, age 28.3 ±8.7 years; mass 76.2±8.5kg; height 1.84± 0.041 m;BMI 22.3±2.7kg/m^2;NPRS(cycling 0-10)5.6±1.2; NPRS(ADL 0-10 4 weeks prior test)3.3±1.8 Chronic	LBP:n=22; age 36 ±9 years; Quebec Disability Scale 45±15; VAS Actual Pain 55±25mm; Pain Minimal 32±20mm; Pain maximal 86±15mm; Chronic; PGP:n=29;age 33 ±5 years; Quebec Disability Scale 61±10;VAS Actual Pain 54±24mm; Pain Minimal 28±16mm; Pain maximal 89±11mm	Obese n=13:age: 38.3 ± 8.9 years, BMI: 39.2 ± 3.6 kg/ m2), non-specific chronic LBP(obese)n=13: age: 42.8 ± 11.9 years, BMI: 41.9 ± 5.3 kg/m2	LBP:n=34(21 males; 13females);M: age: 36.3±1.7years,mass 77.8±16.3kg; height 1.73± 0.091m BMI: 25.8±4.1kg/m2;F:age: 32.1±3.4years,mass 76.9±12.5kg; height 1.75± 0.056m BMI: 24.8±3.3kg/m2 Chronic LBP. VAS mean, 3.7; range, 3–5.3. ODI mean, 27.67%; range, 24–48%	LBP:n=17: age: 36.3±2.1years,mass 78.8±14.6kg; height 1.74± 0.073m. VAS range: 3-5.3 (mean: 3.9); ODI mean 26.3%; range: 24–48. Chronic	LBP:n=24: age: 41±11years,mass 68.6±5.5kg; height 1.72± 0.04m; Pain Analogue Scale 6±2;RMQ 10±4;LBP with LSR:age: 34±10 years,mass 71.4±4.5kg; height 1.74± 0.04m;Pain Analogue Scale 6±2;RMQ 12±4. Chronic LBP.
Tasks conducted/movement analysed			maximum lumbar flexion, extension, lateral flexion, and rotation exercises with extended knees	2-h outdoor cycling task on a standard flat parcours on their personal race bike	Bend forward with straight knees as far as possible in a moderate pace without forcing or jerking and then return to the initial position	Forward flexion and lateral bending both sides	Walking on a treadmill at 4.5 km/hour	Walking on a treadmill at 1.2 m/s	3 continuous cycles to the maximum range of following movements of the trunk: (1) forward and then backward bending, (2) side bend- ing towards the left and right, and (3) twisting towards the left and right. The three movement trials were tested in a random order.
Equipment/measuring system used for Kinematic/kinetic measurement			Epionics SPINE; Epionics Medical GmbH, Potsdam, Germany	Remote posture monitoring system (BodyGuard!, Sels Instruments nv,Belgium), sensors on L3 and S2	CCD video-camera (Javelin JE7642) equipped with a black filter and 4 markers infrared LEDs on: 1 directly to the lateral side of the anterior superior iliac spine, 1 in the middle on the sacrum at the level of the posterior superior iliac spine, 1 at the level of the spinal process of the first lumbar vertebra (L1), and 1 rigidly connected to the marker on L1 (7 cm above the L1 marker)	optoelectronic motion analysis system (Vicon 460, Vicon Motion Systems, Oxford, UK. Markers on T1,T6,L1, L3, S1, ASIS left/right, PSIS left/right, acromion left/right	3D ultrasonic movement analysis system (Ze- bris CMS 70, Germany). Ultrasonic markers on S1, and T12. Foot switches	electrogoniometer (Biovisions, Germany) (and EMG system)	electromagnetic tracking device(3SPACE Fastrak, Polhemus Inc., Colchester, VT). Sensors on L1, sacrum, left and right thigh
Spine modelling			lumbar,pelvis, thoracolumbar region(measured from the system across all its length)	lower lumbar segment (L3-S2)	trunk,lumbar spine, pelvis	trunk,lumbar spine, pelvis (analysed)	pelvis, thoracolumbar segment	hip	lumbar spine, hip
Kinematic and kinetic variable evaluated			3D maximum range, and sagittal maximum and average angular velocities of the lumbar and pelvic regions. Each task was divided in 3 main time points:T1= the timeframe in which 10% of maximum deflection was reached during the descending phase (marking the beginning of the movement),T4= the timeframe of maximum deflection and,T7= the timeframe at 10% of maximum deflection during the ascending phase …	Lower lumbar sagittal kinematics expressed as a percentage of total lumbo-pelvic flexion; saddle angle of the bike	SAGITTAL PLANE: α, the angle between the horizontal and the line perpendicular to the tangent of the lumbar curve at the level of L1. This angle represents the combined pelvic tilt (hip flexion) and lumbar lordosis (trunk flexion). β, the angle between the horizontal and the line through the pelvic markers, representing pelvic tilt (hip flexion). γ, representing the lumbar lordosis was calculated…	For Forward flexion in the sagittal plane: forward trunk inclination (αFTI), anterior pelvic tilt (α1), angle related to lordosis (αL) lumbar movement (α2), angle related to kyphosis (αK), and thoracic movement (α3). These considered at the start and at maximum forward flexion,and ROM. For lateral bending in the frontal plane: lateral trunk inclination (βLTI), pelvic obliquity (β1), lumbar curve …	3D Thoracic and pelvis angles ROM and time varying waveform. Intraindividual displacement angles were averaged on the basis of at least 20 gait cycles (ensemble average), and the intersubject angular displacement average across all subjects was calculated (grand average).	hip sagittal ROM (and muscles activities)	3D lumbar and hip angles over time and ROM. Velocity of the trunk. Lumbar/hip ratio
Statistical analysis technique			ANOVA, Pearson correlation coefficent for correlation between questionnaires and outcomes	t-test; ANOVA to determine if lumbo-pelvic posture changed in the two groups over time across the 12 intervals of 10 min.	Regressions were performed on the lumbar lordosis (gamma) as a function of trunk flexion (alfa) for the first and final one third of trunk flexion ROM, the slope represents the relative contribution of the lumbar spine (lordosis) and pelvis to flexion. A slope of 100 reflects exclusively lumbar motion, whereas a slope of 50 indicates that 50% of the motion consists of lumbar motion and 50% of pel…	ANOVA	Cross-correlation values to compare the time histories of the kinematic group profiles (CLBP vs. control subjects) in all anatomical planes. Coefficient of variation for Intragroup and intrasubject variability. Levene’s test for homogeneity of variance and univariate two-factor (group and gender) ANCOVA, with age as the covariate, were selected to determine significant differences in stride cycle…	t-test for differences among groups	Cross-correlation between the movements of the lumbar spine and hips. The phase relationship between the spine and hip movements was examined by determining the time lag at which the absolute value of the correlation coefficient was maximal. ANOVA to compare the mean magnitude of the movements of the spine and hip, the mean peak correlation coefficients and the mean time lags among the three grou…
Findings			Sagittal lumbar and pelvis maximum ROM was significantly reduced for LBP group during both flexion and extension. The time to reach maximum deflection of the lumbar region and pelvis was significantly lower in the LBP group. Maximum ROM of the thoracolumbar region for lateral flexion and maximum ROM of the lumbar region for rotation were significantly lower for the LBP group compared with the con…	The mean % of total lower lumbar flexion over the entire 2 h of cycling was significantly increased in the LBP group compared to the non-LBP group;NS-CLBP (FP) subjects spend on average more than 38.5% of their total cycling time in an end-range posture exceeding 80% of total lumbo-pelvic flexion, in contrast to only 4% for the non-LBP group.The LBP group exhibited significantly greater lumbo-pel…	No significant differences between LBP and controls for trunk,pelvis and lumbar spine at upright position. Compared with the healthy group, the ROM of the trunk was significantly decreased in both LBP and PGP patients. In the LBP group, this diminished motion is caused by a specific limitation of the lumbar motion, whereas in the PGP group, not only lumbar motion is limited but also pelvic tilt i…	The angle related to lordosis was significantly increased in cLBP in the start position and at max flexion as compared to Controls and Obese. The ROM of the angle related to kyphosis was significantly reduced in O and cLBP compared to controls. An increased anterior pelvic tilt angle was present in O and LBP. Lumbar movement in cLBP was significantly reduced in max flex when compared to O as well…	No age effects on the kinematics.Significantly shorter stride time in LBP group. Cross-correlations showed almost identical patterns of pelvic and thoracic movement curves in all 3 planes between groups. No statistical group or men and women differences for either pelvic or thoracic oscillation amplitudes. Intrasubject variability was significantly greater in LBP group than controls for pelvis an…	Significant differences for hip joint ROM and stride time between controls and LBP patients, both lower in LBP group.	Forward bending:significant decreases in the ranges of spine and hip flexion in LBP and LBP with SLR. The decrease in hip flexion was significantly larger in subjects with limited SLR than in subjects with LBP only. No ratio (greater than 1) differences. Backward bending: hip enxtension ROM was significantly decreased in LBP with SLR compared to controls. No differences in cross-correlation coeff…

## Sheet: Extra
Data Extraction			van den Hoorn 2012	Seay 2011	Newcomer 2000
Study Aims			This study investigated whether people with LBP reduce variability of movement between the pelvis and trunk in the transverse plane during gait at different speeds compared to healthy controls.	The purpose was to assess pelvis and trunk 3D segmental ROM and coordination differences during walking and running between runners with LBP (LBP group), runners who had recovered from LBP (RES group), and runners with no history of LBP (CTR group).	The primary goal was to determine whether repositioning error is different in subjects with chronic LBP than in control subjects. Secondary goals were to examine the association between repositioning error (RE) and gender, eye condition (open or closed), age, and activity level. Other goals were to determine whether the direction of motion affected RE, whether there was an association between RE …
Study Design
Sample Size			25(Control=12; LBP=13)	36(Control=14; LBP=14; RES=14) recreational runners	40(Control=20; LBP=20)
Control group demographics (age, gender, mass, height..)			Control:n=12 :8 female,4male,age 32.27± 13.1 years, mass 75.37± 11.2 kg; height 1.727± 0.10 m	Control:n=14:8 female,6male,age 29.9± 8.45 years, mass 63.94± 10.06 kg; height 1.69± 0.10 m	Control:n=20:13 female,7male,age 39.1± 11.3 years, Activity 6.9±6.9 hr/wk
LBP group demographics (age, gender, mass, height..measurement of pain, disability or other reported measures)			LBP:n=13: 8female,5male,age 35.37 ± 12.4 years; mass 72.37 ± 13.4 kg; height 1.757 ± 0.13 m; visual pain intensity 29.2±14.8 mm; Chronic LBP (duration 60 (3-420)median months)	LBP:n=14: 6female,8male,age 35.71 ± 10.9 years; mass 73.94±13.42 kg; height 1.71 ± 0.12 m, ODI 7.9±6.3%, VAS 0.8±1.4; Chronic ;RES:n=14: 5female,9male,age 32.56±9.42years; mass 71.43±9.75 kg; height 1.72± 0.10 m.	LBP:n=20:12 female,8male,age 39.3± 11.4 years, Activity 6.3±6.5 hr/wk,VAS 0.48±0.18 Chronic
Tasks conducted/movement analysed			Walking on a treadmill for 3 min at each of 12speeds that ranged from 0.5 to 1.72m/s,with increments of 0.11m/s.	walking at 0.8 m/s, and speed was systematically increased in increments of 0.5 m/s to 3.8 m/s for running.	flexion, extension, right and left lateral bending, and right and left lateral rotation. When the examiner thought that the subject had reached 50% of maximum ROM, the subject was told to stop, hold the position for 2 s, and remember that exact position. Then the participants were asked to replicate that position 3 times.
Equipment/measuring system used for Kinematic/kinetic measurement			Motion capture system (OPTOTRAK Certus, Northern Digital Inc.,Waterloo,Ontario). Light emitting markers attached at T6, pelvis(level of the posterior superior iliac spines),and on the heels.	Motion capture system (Motion Analysis Corp., Santa Rosa, CA). Reflective makers on the lower limbs and pelvis, combination of cluster and single markers for calibration on Anatomical landmarks. Trunk segment defined with anatomical markers placed bilaterally on the ribcage at the level of the T12-L1 vertebral space and on the acromioclavicular joints and then trackked with a cluster of 4 markers.	Electromagnetic tracking device (3-Space Fastrak) with sensor on L1 and S1 for lumbar movement and on the tibial tubercle and one 10 cm below that point directly over the tibia for knee movement
Spine modelling			thorax, pelvis (trunk=thorax-pelvis)	trunk, pelvis	knee, lumbar
Kinematic and kinetic variable evaluated			transverse plane pelvis, thorax and trunk rotation(thorax minus pelvis rotation). Average rotational component. Residual rotations as the difference of the between each stride rotations and the average rotational component as measure of variability. Mean absolute residual rotations of pelvis, thorax, and trunk and the median of each vector to represent variability of movements. Median frequency o…	3D ROM of the pelvis and trunk. Trunk-pelvis coordination on the basis of a vector coding method that quantified the changes in angle-angle diagrams.	maximum ROM, RE (RE was calculated by determining the absolute difference between the actual target position and the mean of the 3 replicated positions.-->propioception measure) RE obtained for both trunk (~lumbar) and knee direction.
Statistical analysis technique			Pearson correlations to assess the relationship between the residual rotations of pelvis and thorax. Linear regression coefficients to assess how changes in the residual amplitudes of the pelvis were related to changes in the residual amplitudes of the thorax. Generalized Estimation Equation to compare groups and speeds.	Two-way repeated-measures analysis of variance to examine the relationships between LBP status (Group: LBP, RES, CTR) and treadmill speed for walking and running gait modes	Repeated-measures analysis of variance to test for differences in RE due to group (LBP or control), sex, eye condition (open or closed), and direction of movement. Spearman’s rank correlation coefficients to assess the association between RE and target position, age, and activity level.
Findings			Group effects were found in the mean absolute amplitude of trunk residual rotations (smaller in LBP), Pearson correlation of pelvis and thorax residual rotations, and linear regression of pelvis on thorax residual rotations. No differences in stride time and length. The mean absolute residual rotation of pelvis or thorax did not differ between groups. LBP participants had a significantly smaller …	The only significant main effect for Group was found for pelvis axial rotation during running, where pelvis axial rotation was greater for the LBP than the CTR group and the RES group. Effect size calculation to evaluate clinically significant difference between groups was found in trunk frontal rotation during walking between control and LBP, trunk axial rotation in walking between control and L…	The analysis of variance was unable to identify any significant difference in RE between the LBP and the control groups in any trunk direction or in knee extension. No differences in RE due to gender or eye condition but due to the direction of movement. IN LBP no correlations between pain and RE.

## Sheet: QualityAss
				Akinpulu 1989	Al-Eisa 2006	Al-Eisa 2006	Aluko 2011	Barrett 1999	Boline 1992	Burnett 2004	Crosbie 2013	Crosbie 2013	Cyteval 1996	Dankaerts 2009	Dunk 2010	Esola 1996	Fenety 1992	Freddolini 2014	Freddolini 2014	Gioftos 1996	Gombatto 2015	Henchoz 2013	Jandre Reis 2015	Jayaraman 1994	Kim 2013	Kim 2014	Kim 2015	Lamoth 2006	Lamoth 2006	Lamoth 2002	Lariviere 2000	Lariviere 2002	Lariviere 2010	Lee 2011 (1)	Lee 2011 (2)	McCLure 1997	McGregor 1997	Mellin 1990	Mitchell 2008	Morlock 2000	Muller 2015	Newman 1996	Ng 2002	Park 2012	Porter 1997	Sanchez-Zuriaga 2011	Shum 2005	Shum 2005	Shum 2007
	Study population bias			1	2	3	4	5	6	7	8	9	10	11	12	13	14	15	16	17	18	19	20	21	22	23	24	25	26	27	28	29	30	31	32	33	34	35	36	37	38	39	40	41	42	43	44	45	46
1	Was the study population adequately described?			yes	yes	yes	yes	no	no	yes	yes	yes	no	yes	yes	yes	yes	yes	yes	yes	yes	yes	yes	yes	yes	yes	yes	yes	yes	no	yes	yes	yes	yes	yes	yes	no	yes	yes	yes	yes	no	yes	yes	no	yes	yes	yes	yes
2	Were both groups drawn from the same population?			no	no	no	no	no	no	yes	no	no	no	no	yes	no	no	no	no	no	no	no	no	no	no	no	no	no	no	no	no	no	no	no	no	no	no	yes	yes	yes	yes	no	no	no	no	no	no	no	no
3	Were both groups comparable for age, sex, BMI/weight?			no	no	no	no	yes	no	yes	yes	yes	no	yes	yes	yes	yes	yes	yes	no	yes	yes	no	yes	yes	yes	yes	yes	yes	no	yes	yes	yes	yes	yes	no	no	yes	yes	no	yes	no	yes	yes	no	yes	yes	yes	yes
4	Were the subjects asked to participate in the study representative of the entire population from which they were recruited?			no	no	no	no	no	no	no	no	no	no	no	no	no	no	no	no	no	np	no	no	no	no	no	no	no	no	no	no	no	no	no	no	no	no	no	no	no	no	no	no	no	no	no	no	no	no
5	Was pain intensity and/or activity limitation described for LBP group?			no	no	no	yes	no	no	yes	yes	yes	no	yes	yes	yes	yes	yes	yes	yes	yes	yes	no	no	no	yes	yes	no	yes	no	yes	yes	yes	no	yes	yes	no	yes	yes	no	yes	no	yes	yes	no	yes	yes	yes	yes
6	Was an attempt made to define back pain characteristics?			no	yes	yes	yes	no	yes	yes	yes	yes	yes	yes	yes	yes	yes	yes	yes	yes	yes	yes	yes	yes	yes	yes	yes	yes	yes	no	yes	yes	yes	yes	yes	yes	yes	yes	yes	no	no	yes	yes	yes	yes	yes	yes	yes	yes
7	Were the eligibility criteria specified?			no	yes	yes	yes	yes	no	yes	yes	yes	yes	yes	yes	yes	yes	yes	yes	yes	yes	yes	yes	yes	yes	yes	yes	yes	yes	yes	yes	yes	yes	yes	yes	yes	no	no	yes	no	no	yes	yes	yes	yes	yes	yes	yes	yes
	Measurement and outcome bias
8	Did the method description enable accurate replication of the measurement procedures?			yes	yes	yes	yes	yes	yes	yes	yes	yes	no	yes	yes	yes	yes	yes	yes	yes	yes	yes	yes	yes	yes	yes	yes	yes	yes	yes	yes	yes	yes	yes	yes	yes	yes	yes	yes	yes	yes	yes	yes	yes	yes	yes	yes	yes	yes
9	Was the measurement equipment adequately described?			yes	yes	yes	yes	yes	yes	yes	yes	yes	yes	yes	yes	yes	yes	yes	yes	yes	yes	yes	yes	yes	yes	yes	yes	yes	yes	yes	yes	yes	yes	yes	yes	yes	yes	yes	yes	yes	yes	yes	yes	yes	yes	yes	yes	yes	yes
10	Was a system for standardizing movement instructions reported?			no	yes	yes	no	yes	yes	yes	no	no	no	yes	no	yes	no	no	no	yes	yes	no	no	yes	yes	yes	yes	no	yes	yes	yes	yes	yes	no	no	no	no	no	yes	no	no	no	no	yes	no	yes	no	no	no
11	Were assessors trained in standardized measurement procedure?			no	no	no	no	no	yes	no	no	no	no	no	no	no	no	no	no	no	yes	no	no	yes	no	no	no	no	no	no	no	no	no	no	no	no	no	no	no	no	no	no	no	yes	no	no	no	no	no
12	Did the same assessors test those with and without back pain?			no	no	no	no	yes	yes	no	no	no	no	no	no	no	no	no	no	no	no	no	no	yes	no	no	no	no	no	no	no	no	no	no	no	no	no	yes	no	no	no	no	no	no	yes	no	no	no	no
13	Were assessors blinded as to which group subjects were in?			no	no	no	no	no	no	no	no	no	no	no	no	no	no	no	no	no	no	no	no	no	no	no	no	no	no	no	no	no	no	no	no	no	no	no	no	no	no	yes	no	no	no	no	no	no	no
14	Was assessment procedure applied to those with and without back pain the same?			yes	yes	yes	yes	yes	yes	yes	yes	yes	yes	yes	yes	yes	yes	yes	yes	yes	yes	yes	yes	yes	yes	yes	yes	yes	yes	yes	yes	yes	yes	yes	yes	yes	yes	yes	yes	yes	yes	yes	yes	yes	yes	yes	yes	yes	yes
15	Were the main outcomes to be measured and the related calculations (if applicable) clearly described?			yes	yes	yes	no	yes	yes	yes	yes	yes	yes	yes	yes	yes	yes	yes	yes	yes	yes	yes	yes	yes	yes	yes	yes	yes	yes	yes	yes	yes	yes	yes	yes	yes	yes	yes	yes	yes	yes	yes	yes	yes	no	yes	yes	yes	yes
16	Were the main outcome measures used accurate (valid and reliable)?			yes	yes	yes	yes	yes	yes	yes	yes	yes	yes	yes	yes	yes	yes	yes	yes	yes	yes	no	no	yes	yes	yes	yes	yes	yes	yes	yes	yes	yes	yes	yes	yes	yes	yes	yes	yes	yes	yes	yes	yes	yes	yes	yes	yes	yes
	Data presentation bias
17	Are the main findings of the study clearly described?			yes	yes	yes	yes	yes	yes	yes	yes	yes	no	yes	yes	yes	yes	yes	yes	yes	yes	yes	yes	yes	yes	yes	yes	yes	yes	yes	yes	yes	yes	yes	yes	yes	yes	yes	yes	yes	yes	yes	yes	no	yes	yes	yes	yes	yes
18	Were the statistical tests appropriate?			yes	yes	yes	no	yes	yes	yes	yes	yes	yes	yes	yes	yes	yes	yes	yes	yes	yes	yes	yes	yes	yes	yes	yes	yes	yes	yes	yes	yes	yes	yes	yes	yes	yes	yes	yes	yes	yes	yes	yes	yes	yes	yes	yes	yes	yes
19	The results of between-group statistical comparisons were reported for at least one key outcome			yes	yes	yes	no	yes	yes	yes	yes	yes	yes	yes	yes	yes	yes	yes	yes	no	yes	yes	yes	yes	yes	yes	yes	yes	yes	yes	yes	yes	yes	yes	yes	yes	yes	yes	yes	yes	yes	no	yes	yes	yes	yes	yes	yes	yes
20	Have actual probability values been reported (e.g. 0.035 rather than <0.05) for the main outcomes except where the probability value is less than 0.001?			no	yes	yes	no	no	no	yes	yes	yes	no	no	yes	yes	no	no	no	no	no	yes	yes	yes	yes	yes	yes	yes	yes	no	yes	no	yes	yes	yes	no	no	no	yes	yes	yes	no	yes	yes	yes	no	no	no	no
21	Point estimates and measures of variability were provided for at least one key outcome for those with and without back pain			yes	yes	yes	yes	no	yes	yes	yes	yes	no	yes	yes	yes	yes	yes	yes	no	yes	yes	yes	yes	yes	yes	yes	yes	yes	yes	yes	yes	no	yes	yes	yes	yes	yes	yes	yes	yes	no	yes	yes	yes	yes	yes	yes	yes
22	Did the study have sufficient power to detect a clinically important effect where the probability value for a difference being due to chance is less than 5%?			no	no	no	no	no	no	no	no	no	no	no	no	no	no	no	no	no	no	no	no	yes	no	no	no	no	no	no	no	no	yes	no	no	no	no	no	yes	no	no	no	no	no	no	no	no	no	no
23	Was the reliability and/or validity of the outcomes commented upon?			no	yes	yes	yes	yes	yes	yes	no	no	no	yes	yes	no	no	no	yes	yes	yes	yes	no	no	no	no	no	no	no	no	yes	yes	no	no	yes	no	yes	yes	yes	yes	yes	yes	yes	no	yes	yes	yes	yes	yes
[truncated: 16 more columns]

## Sheet: Sheet1
		7.54	3.75	6.44	7.84	3.81	6.32				3.17	2.58	7.24	3.11	2.47	8.64
		8.08	3.77	6.23	7.06	4.08	6.91				2.86	2.36	6.88	2.82	2.45	6.73
		-0.54	-0.02	0.21	0.78	-0.27	-0.59	-0.0716667	0.516659		0.31	0.22	0.36	0.29	0.02	1.91	0.518333	0.692053
		9.6	9	0.6		66	43	9	9.7	2.4
		7.2	6.8	0.4		59	42	7.9	10.5	2.4
		4.8	3.3	1.5		7	1	1.1	-0.8	0	3.03333	3.4356
		9.8	9.2	0.6							-0.4	0.565685
		6.4	6.2	0.2
		4.3	3	1.3
		3.1	3	0.1
		9.7	9	0.7
		3.3	2.8	0.5
				0.655556
				0.466667
